# Supplementary material for: Refining the taxonomy of the order Hyphomicrobiales (Rhizobiales) based on whole genome comparisons of over 130 type strains
Source: Int J Syst Evol Microbiol. 2024 Apr 15;74(4):006328. doi: 10.1099/ijsem.0.006328 (PMC11092082; doi:10.1099/ijsem.0.006328)
Supplement: Uncited Table S1. [file ijsem-74-06328-s003.xlsx]

## Sheet: Dataset S1
Organism	Assembly accession	Assembly level	Genome size (Mb)	G+C content (%)	Number of CDS	Genome CheckM lineage	Genome CheckM completeness	Genome CheckM contamination	Proteome CheckM lineage	Proteome CheckM completeness	Proteome CheckM contamination	Genome release date	RefSeq FTP
Acuticoccus yangtzensis JL1095	GCA_001927245.1	Contig	5.04326	68.6	4329	o__Rhizobiales (UID3642)	96.49	0.79	o__Rhizobiales (UID3642)	95.32	0.79	2016-12-31	ftp://ftp.ncbi.nlm.nih.gov/genomes/all/GCF/001/927/245/GCF_001927245.1_ASM192724v1
Aestuariivirga litoralis KCTC 52945	GCA_003234965.1	Contig	4.23128	65.5	3981	o__Rhizobiales (UID3447)	98.59	0.4	c__Alphaproteobacteria (UID3305)	99.53	0.87	2018-06-18	ftp://ftp.ncbi.nlm.nih.gov/genomes/all/GCF/003/234/965/GCF_003234965.1_ASM323496v1
Afifella marina DSM 2698	GCA_900102695.1	Contig	3.96342	63.2	3632	o__Rhizobiales (UID3447)	99.4	0.87	o__Rhizobiales (UID3447)	98.66	0.87	2016-10-17	ftp://ftp.ncbi.nlm.nih.gov/genomes/all/GCF/900/102/695/GCF_900102695.1_IMG-taxon_2595699009_annotated_assembly
Afipia carboxidovorans OM5	GCA_000021365.1	Complete	3.74563	62.4	3501	o__Rhizobiales (UID3642)	99.65	0	o__Rhizobiales (UID3642)	99.58	0	2008-10-22	ftp://ftp.ncbi.nlm.nih.gov/genomes/all/GCF/000/021/365/GCF_000021365.1_ASM2136v1
Afipia felis ATCC 53690	GCA_000314735.2	Scaffold	4.20329	60.7	3979	o__Rhizobiales (UID3642)	99.68	0.64	o__Rhizobiales (UID3642)	99.36	0.64	2012-11-06	ftp://ftp.ncbi.nlm.nih.gov/genomes/all/GCF/000/314/735/GCF_000314735.2_Afip_feli_felis_ATCC_53690_V1
Agrobacterium tumefaciens B6	GCA_001541315.1	Contig	5.65777	59.3	5240	f__Rhizobiaceae (UID3564)	100	0.28	f__Rhizobiaceae (UID3564)	99.91	0.28	2016-01-26	ftp://ftp.ncbi.nlm.nih.gov/genomes/all/GCF/001/541/315/GCF_001541315.1_ASM154131v1
Ahrensia kielensis DSM 5890	GCA_000374465.1	Scaffold	3.36477	48.1	3178	o__Rhizobiales (UID3449)	98.48	1.05	o__Rhizobiales (UID3449)	98.4	1.05	2013-04-19	ftp://ftp.ncbi.nlm.nih.gov/genomes/all/GCF/000/374/465/GCF_000374465.1_ASM37446v1
"Allopararhizobium mangrovi" BGMRC 6574	GCA_006516965.1	Contig	3.92632	64.7	3554	o__Rhizobiales (UID3449)	99.03	0	o__Rhizobiales (UID3449)	97.67	0	2019-06-29	ftp://ftp.ncbi.nlm.nih.gov/genomes/all/GCF/006/516/965/GCF_006516965.1_ASM651696v1
Allorhizobium undicola ATCC 700741	GCA_000621665.1	Scaffold	4.13386	59.3	3661	f__Rhizobiaceae (UID3564)	96.82	0	f__Rhizobiaceae (UID3564)	96.8	0	2014-04-08	ftp://ftp.ncbi.nlm.nih.gov/genomes/all/GCF/000/621/665/GCF_000621665.1_ASM62166v1
Alsobacter metallidurans CGMCC 1.12214	GCA_014636935.1	Scaffold	5.08265	67.6	4630	o__Rhizobiales (UID3654)	99.22	1.04	o__Rhizobiales (UID3654)	99.45	1.04	2020-09-11	ftp://ftp.ncbi.nlm.nih.gov/genomes/all/GCF/014/636/935/GCF_014636935.1_ASM1463693v1
Aminobacter aminovorans DSM 7048	GCA_004341645.1	Scaffold	5.84836	63.2	5590	o__Rhizobiales (UID3450)	99.3	0.3	o__Rhizobiales (UID3450)	99.1	0.3	2019-03-11	ftp://ftp.ncbi.nlm.nih.gov/genomes/all/GCF/004/341/645/GCF_004341645.1_ASM434164v1
Amorphus coralli DSM 19760	GCA_000374525.1	Scaffold	4.31754	67.2	3862	o__Rhizobiales (UID3642)	98.1	0.82	o__Rhizobiales (UID3642)	97.22	0.82	2013-04-19	ftp://ftp.ncbi.nlm.nih.gov/genomes/all/GCF/000/374/525/GCF_000374525.1_ASM37452v1
Ancylobacter aquaticus DSM 101	GCA_004339465.1	Contig	4.83199	67	4369	o__Rhizobiales (UID3642)	100	0	o__Rhizobiales (UID3642)	99.37	0	2019-03-11	ftp://ftp.ncbi.nlm.nih.gov/genomes/all/GCF/004/339/465/GCF_004339465.1_ASM433946v1
Ancylobacter novellus ATCC 8093	GCA_000092925.1	Complete	4.76502	67.9	4446	o__Rhizobiales (UID3642)	100	0.32	o__Rhizobiales (UID3642)	99.58	0.63	2010-05-27	ftp://ftp.ncbi.nlm.nih.gov/genomes/all/GCF/000/092/925/GCF_000092925.1_ASM9292v1
Ancylobacter tetraedralis DSM 5895	GCA_014195655.1	Scaffold	5.03073	67.6	4477	o__Rhizobiales (UID3642)	100	0.32	o__Rhizobiales (UID3642)	96.18	0.32	2020-08-14	ftp://ftp.ncbi.nlm.nih.gov/genomes/all/GCF/014/195/655/GCF_014195655.1_ASM1419565v1
Aquabacter spiritensis DSM 9035	GCA_004346185.1	Scaffold	5.16288	67.6	4586	o__Rhizobiales (UID3642)	99.68	0.42	o__Rhizobiales (UID3642)	99.29	0.42	2019-03-11	ftp://ftp.ncbi.nlm.nih.gov/genomes/all/GCF/004/346/185/GCF_004346185.1_ASM434618v1
Aquamicrobium defluvii DSM 11603	GCA_004363725.1	Scaffold	4.5224	63.2	4283	o__Rhizobiales (UID3450)	98.89	1.16	o__Rhizobiales (UID3450)	98.89	1.16	2019-03-22	ftp://ftp.ncbi.nlm.nih.gov/genomes/all/GCF/004/363/725/GCF_004363725.1_ASM436372v1
Aquibium oceanicum MCCC 1K02305	GCA_001889605.1	Complete	5.32456	65.0596	5083	o__Rhizobiales (UID3450)	99.59	1.15	o__Rhizobiales (UID3450)	99.45	1.42	2016-12-06	ftp://ftp.ncbi.nlm.nih.gov/genomes/all/GCF/001/889/605/GCF_001889605.1_ASM188960v1
Arsenicitalea aurantiaca 42-50	GCA_003994485.1	Contig	3.68677	65.4	3482	o__Rhizobiales (UID3447)	99.18	0.2	o__Rhizobiales (UID3447)	99.18	0.2	2019-01-05	ftp://ftp.ncbi.nlm.nih.gov/genomes/all/GCF/003/994/485/GCF_003994485.1_ASM399448v1
Aurantimonas coralicida DSM 14790	GCA_000421645.1	Contig	4.61565	66.7	4284	o__Rhizobiales (UID3447)	100	0.2	o__Rhizobiales (UID3447)	99.55	0.6	2013-07-09	ftp://ftp.ncbi.nlm.nih.gov/genomes/all/GCF/000/421/645/GCF_000421645.1_ASM42164v1
Aureimonas altamirensis DSM 21988	GCA_900141975.1	Scaffold	4.19097	64.8	3926	o__Rhizobiales (UID3447)	100	0.48	o__Rhizobiales (UID3447)	99.73	0.48	2016-12-02	ftp://ftp.ncbi.nlm.nih.gov/genomes/all/GCF/900/141/975/GCF_900141975.1_IMG-taxon_2585427611_annotated_assembly
Azorhizobium caulinodans ORS 571	GCA_000010525.1	Complete	5.36977	67.3	4755	o__Rhizobiales (UID3642)	100	0	o__Rhizobiales (UID3642)	99.6	0	2007-10-16	ftp://ftp.ncbi.nlm.nih.gov/genomes/all/GCF/000/010/525/GCF_000010525.1_ASM1052v1
Bartonella bacilliformis KC583	GCA_000015445.1	Complete	1.44502	38.2	1161	k__Bacteria (UID203)	98.28	5.8	o__Rhizobiales (UID3451)	96.19	0.14	2007-01-04	ftp://ftp.ncbi.nlm.nih.gov/genomes/all/GCF/000/015/445/GCF_000015445.1_ASM1544v1
Bauldia litoralis ATCC 35022	GCA_900104485.1	Contig	5.09455	65.8	4706	o__Rhizobiales (UID3642)	97.05	1.42	o__Rhizobiales (UID3642)	97.23	1.42	2016-10-20	ftp://ftp.ncbi.nlm.nih.gov/genomes/all/GCF/900/104/485/GCF_900104485.1_IMG-taxon_2597490370_annotated_assembly
Beijerinckia indica ATCC 9039	GCA_000019845.1	Complete	4.41862	57.0207	3769	o__Rhizobiales (UID3654)	99.55	0.94	o__Rhizobiales (UID3654)	99.43	0.63	2008-04-11	ftp://ftp.ncbi.nlm.nih.gov/genomes/all/GCF/000/019/845/GCF_000019845.1_ASM1984v1
Blastochloris viridis ATCC 19567	GCA_001402875.1	Complete	3.72484	67.9	3225	o__Rhizobiales (UID3642)	96.77	0.79	o__Rhizobiales (UID3642)	96.14	0.79	2015-10-22	ftp://ftp.ncbi.nlm.nih.gov/genomes/all/GCF/001/402/875/GCF_001402875.1_ASM140287v1
Bosea thiooxidans DSM 9653	GCA_900168195.1	Contig	5.36937	67.4	5038	o__Rhizobiales (UID3654)	99.69	1.41	o__Rhizobiales (UID3654)	99.37	1.41	2017-03-08	ftp://ftp.ncbi.nlm.nih.gov/genomes/all/GCF/900/168/195/GCF_900168195.1_IMG-taxon_2595698224_annotated_assembly
Bradyrhizobium japonicum USDA 6	GCA_000284375.1	Complete	9.20738	63.7	8391	g__Bradyrhizobium (UID3699)	100	0.15	g__Bradyrhizobium (UID3699)	99.14	0.15	2011-10-31	ftp://ftp.ncbi.nlm.nih.gov/genomes/all/GCF/000/284/375/GCF_000284375.1_ASM28437v1
Breoghania corrubedonensis DSM 23382	GCA_003053845.1	Contig	5.33159	63.6	4621	o__Rhizobiales (UID3642)	99.6	2.06	o__Rhizobiales (UID3642)	99.68	2.06	2018-04-17	ftp://ftp.ncbi.nlm.nih.gov/genomes/all/GCF/003/053/845/GCF_003053845.1_ASM305384v1
Brucella anthropi ATCC 49188	GCA_000017405.1	Complete	5.20578	56.1453	4848	c__Alphaproteobacteria (UID3305)	100	0	c__Alphaproteobacteria (UID3305)	100	0	2007-07-12	ftp://ftp.ncbi.nlm.nih.gov/genomes/all/GCF/000/017/405/GCF_000017405.1_ASM1740v1
Brucella melitensis 16M	GCA_000007125.1	Complete	3.29493	57.2357	2897	g__Brucella (UID3505)	99.32	0.82	g__Brucella (UID3505)	96.45	0.76	2001-11-13	ftp://ftp.ncbi.nlm.nih.gov/genomes/all/GCF/000/007/125/GCF_000007125.1_ASM712v1
Camelimonas lactis DSM 22958	GCA_004342915.1	Contig	4.17663	66.3	3522	o__Rhizobiales (UID3654)	97.28	0.1	o__Rhizobiales (UID3654)	96.58	0.1	2019-03-11	ftp://ftp.ncbi.nlm.nih.gov/genomes/all/GCF/004/342/915/GCF_004342915.1_ASM434291v1
Chelativorans multitrophicus DSM 9103	GCA_011317445.1	Contig	4.82126	61	4433	o__Rhizobiales (UID3450)	99.18	2.83	o__Rhizobiales (UID3450)	96.46	2.01	2020-03-16	ftp://ftp.ncbi.nlm.nih.gov/genomes/all/GCF/011/317/445/GCF_011317445.1_ASM1131744v1
Chelatococcus asaccharovorans DSM 6462	GCA_003201475.1	Scaffold	7.25461	64	6469	o__Rhizobiales (UID3654)	99.69	1.41	o__Rhizobiales (UID3654)	99.29	1.41	2018-06-07	ftp://ftp.ncbi.nlm.nih.gov/genomes/all/GCF/003/201/475/GCF_003201475.1_ASM320147v1
Chenggangzhangella methanolivorans CHL1	GCA_019797865.1	Complete	5.54251	68.2	4842	o__Rhizobiales (UID3642)	92.32	0.32	o__Rhizobiales (UID3642)	69.19	0.16	2021-08-30	ftp://ftp.ncbi.nlm.nih.gov/genomes/all/GCF/019/797/865/GCF_019797865.1_ASM1979786v1
Chthonobacter albigriseus KCTC 42450	GCA_013839445.1	Scaffold	4.6445	67.5	4162	o__Rhizobiales (UID3642)	99.21	0.63	o__Rhizobiales (UID3642)	94.92	0.63	2020-07-28	ftp://ftp.ncbi.nlm.nih.gov/genomes/all/GCF/013/839/445/GCF_013839445.1_ASM1383944v1
Ciceribacter lividus DSM 25528	GCA_003337715.1	Scaffold	4.52145	63.2	4207	f__Rhizobiaceae (UID3564)	97.93	1.65	f__Rhizobiaceae (UID3564)	98.24	1.59	2018-07-24	ftp://ftp.ncbi.nlm.nih.gov/genomes/all/GCF/003/337/715/GCF_003337715.1_ASM333771v1
Cohaesibacter gelatinilyticus DSM 18289	GCA_900215605.1	Scaffold	5.19825	50.5	4674	o__Rhizobiales (UID3447)	98.8	1.2	o__Rhizobiales (UID3447)	97.99	1.2	2017-09-06	ftp://ftp.ncbi.nlm.nih.gov/genomes/all/GCF/900/215/605/GCF_900215605.1_IMG-taxon_2728369261_annotated_assembly
Consotaella salsifontis USBA 369	GCA_900167365.1	Scaffold	4.65208	64.4	4233	o__Rhizobiales (UID3447)	100	0.13	o__Rhizobiales (UID3447)	99.4	0.13	2017-03-04	ftp://ftp.ncbi.nlm.nih.gov/genomes/all/GCF/900/167/365/GCF_900167365.1_IMG-taxon_2657245368_annotated_assembly
Corticibacterium populi KCTC 42249	GCA_014652875.1	Contig	4.28739	61.4	3993	o__Rhizobiales (UID3450)	99.18	0.63	o__Rhizobiales (UID3450)	99.18	0.63	2020-09-11	ftp://ftp.ncbi.nlm.nih.gov/genomes/all/GCF/014/652/875/GCF_014652875.1_ASM1465287v1
Cucumibacter marinus DSM 18995	GCA_000429865.1	Scaffold	3.71366	62.2	3522	o__Rhizobiales (UID3447)	100	0.2	o__Rhizobiales (UID3447)	100	0.2	2013-07-15	ftp://ftp.ncbi.nlm.nih.gov/genomes/all/GCF/000/429/865/GCF_000429865.1_ASM42986v1
Devosia riboflavina IFO 13584	GCA_000743575.1	Contig	5.05223	61.8	4865	o__Rhizobiales (UID3447)	100	2.01	o__Rhizobiales (UID3447)	98.7	1.84	2014-08-25	ftp://ftp.ncbi.nlm.nih.gov/genomes/all/GCF/000/743/575/GCF_000743575.1_ASM74357v1
Dichotomicrobium thermohalophilum DSM 5002	GCA_003550175.1	Contig	2.98805	64.3	2732	o__Rhizobiales (UID3447)	98.56	1.01	o__Rhizobiales (UID3447)	97.8	1.01	2018-09-12	ftp://ftp.ncbi.nlm.nih.gov/genomes/all/GCF/003/550/175/GCF_003550175.1_ASM355017v1
Endobacterium cereale RZME27	GCA_009617585.1	Contig	6.11462	58.8	5691	o__Rhizobiales (UID3449)	100	0.08	o__Rhizobiales (UID3449)	97.08	0.08	2019-11-06	ftp://ftp.ncbi.nlm.nih.gov/genomes/all/GCF/009/617/585/GCF_009617585.1_ASM961758v1
Ensifer adhaerens ATCC 33212	GCA_000697965.2	Complete	7.2675	62.298	6721	f__Rhizobiaceae (UID3563)	99.96	2.32	f__Rhizobiaceae (UID3563)	99.96	2.32	2016-06-16	ftp://ftp.ncbi.nlm.nih.gov/genomes/all/GCF/000/697/965/GCF_000697965.2_ASM69796v2
Enterovirga rhinocerotis DSM 25903	GCA_004363955.1	Contig	5.16677	68.5	4837	o__Rhizobiales (UID3654)	99.37	1.25	o__Rhizobiales (UID3654)	97.9	1.25	2019-03-22	ftp://ftp.ncbi.nlm.nih.gov/genomes/all/GCF/004/363/955/GCF_004363955.1_ASM436395v1
Falsochrobactrum ovis DSM 26720	GCA_003259955.1	Scaffold	3.27182	50.7	2996	c__Alphaproteobacteria (UID3305)	100	0	c__Alphaproteobacteria (UID3305)	100	0	2018-06-21	ftp://ftp.ncbi.nlm.nih.gov/genomes/all/GCF/003/259/955/GCF_003259955.1_ASM325995v1
Faunimonas pinastri A52C2	GCA_900110915.1	Contig	4.19604	65.7	3969	o__Rhizobiales (UID3447)	98.8	2.41	o__Rhizobiales (UID3447)	97.99	2.41	2016-10-29	ftp://ftp.ncbi.nlm.nih.gov/genomes/all/GCF/900/110/915/GCF_900110915.1_IMG-taxon_2671180139_annotated_assembly
Fulvimarina pelagi HTCC2506	GCA_000153705.1	Scaffold	3.80624	61.2	3385	o__Rhizobiales (UID3447)	99.6	0.6	o__Rhizobiales (UID3447)	99.4	0.6	2006-09-15	ftp://ftp.ncbi.nlm.nih.gov/genomes/all/GCF/000/153/705/GCF_000153705.1_ASM15370v1
Gellertiella hungarica DSM 29853	GCA_014197145.1	Scaffold	4.77398	63.5	4434	f__Rhizobiaceae (UID3563)	95.94	1.29	f__Rhizobiaceae (UID3563)	93.31	0.7	2020-08-14	ftp://ftp.ncbi.nlm.nih.gov/genomes/all/GCF/014/197/145/GCF_014197145.1_ASM1419714v1
Georhizobium profundi WS11	GCA_003952725.1	Complete	4.35661	62.3	4127	o__Rhizobiales (UID3449)	100	0.52	o__Rhizobiales (UID3449)	99.22	0.52	2018-12-18	ftp://ftp.ncbi.nlm.nih.gov/genomes/all/GCF/003/952/725/GCF_003952725.1_ASM395272v1
Hartmannibacter diazotrophicus E19	GCA_900231165.1	Complete	5.44977	63.99	4932	o__Rhizobiales (UID3642)	99.37	0.16	o__Rhizobiales (UID3642)	98.83	0.16	2017-10-24	ftp://ftp.ncbi.nlm.nih.gov/genomes/all/GCF/900/231/165/GCF_900231165.1_HDIA1
Hoeflea marina DSM 16791	GCA_003182275.1	Scaffold	5.26197	65	4754	o__Rhizobiales (UID3449)	99.34	0	o__Rhizobiales (UID3449)	99.48	0	2018-05-31	ftp://ftp.ncbi.nlm.nih.gov/genomes/all/GCF/003/182/275/GCF_003182275.1_ASM318227v1
Hongsoonwoonella zoysiae SY4-7	GCA_013266695.1	Scaffold	4.36113	60.8	3908	o__Rhizobiales (UID3642)	99.37	0.32	o__Rhizobiales (UID3642)	96.62	0.32	2020-06-03	ftp://ftp.ncbi.nlm.nih.gov/genomes/all/GCF/013/266/695/GCF_013266695.1_ASM1326669v1
Hyphomicrobium denitrificans ATCC 51888	GCA_000143145.1	Complete	3.63897	60.8	3458	o__Rhizobiales (UID3447)	99.8	0.6	o__Rhizobiales (UID3447)	100	1.01	2010-06-25	ftp://ftp.ncbi.nlm.nih.gov/genomes/all/GCF/000/143/145/GCF_000143145.1_ASM14314v1
Kaistia adipata DSM 17808	GCA_000423225.1	Scaffold	4.8392	67.1	4486	o__Rhizobiales (UID3642)	99.68	0.77	o__Rhizobiales (UID3642)	98.57	0.77	2013-07-10	ftp://ftp.ncbi.nlm.nih.gov/genomes/all/GCF/000/423/225/GCF_000423225.1_ASM42322v1
Liberibacter crescens BT-1	GCA_000325745.1	Complete	1.50466	35.4	1246	o__Rhizobiales (UID3449)	100	0	o__Rhizobiales (UID3449)	94.18	0	2012-12-19	ftp://ftp.ncbi.nlm.nih.gov/genomes/all/GCF/000/325/745/GCF_000325745.1_ASM32574v1
Lichenibacterium ramalinae RmlP001	GCA_004137085.1	Scaffold	5.80129	70.8	5285	o__Rhizobiales (UID3654)	98.28	0.94	o__Rhizobiales (UID3654)	97.7	0.94	2019-02-04	ftp://ftp.ncbi.nlm.nih.gov/genomes/all/GCF/004/137/085/GCF_004137085.1_ASM413708v1
Lichenihabitans psoromatis PAMC 29148	GCA_004323635.1	Complete	4.83648	63.0982	4368	o__Rhizobiales (UID3654)	99.9	0.94	o__Rhizobiales (UID3654)	99.9	0.63	2019-03-04	ftp://ftp.ncbi.nlm.nih.gov/genomes/all/GCF/004/323/635/GCF_004323635.1_ASM432363v1
Limoniibacter endophyticus KCTC 42097	GCA_014652835.1	Scaffold	3.65714	57.1	3414	o__Rhizobiales (UID3450)	99.39	0.49	o__Rhizobiales (UID3450)	99.14	0.49	2020-09-11	ftp://ftp.ncbi.nlm.nih.gov/genomes/all/GCF/014/652/835/GCF_014652835.1_ASM1465283v1
Lutibaculum baratangense AMV1	GCA_000496075.1	Contig	4.30078	68.6	4007	o__Rhizobiales (UID3642)	98.58	1.42	o__Rhizobiales (UID3642)	98.52	1.11	2013-11-07	ftp://ftp.ncbi.nlm.nih.gov/genomes/all/GCF/000/496/075/GCF_000496075.1_LuBa1.0
Mangrovicella endophytica 5T4P-12-1	GCA_002893625.1	Contig	4.43229	66.5	4022	o__Rhizobiales (UID3447)	100	0.4	o__Rhizobiales (UID3447)	99.8	0.4	2018-01-19	ftp://ftp.ncbi.nlm.nih.gov/genomes/all/GCF/002/893/625/GCF_002893625.1_ASM289362v1
Maritalea myrionectae DSM 19524	GCA_000423365.1	Scaffold	3.53953	52.6	3394	o__Rhizobiales (UID3447)	99.82	0	o__Rhizobiales (UID3447)	99.45	0	2013-07-10	ftp://ftp.ncbi.nlm.nih.gov/genomes/all/GCF/000/423/365/GCF_000423365.1_ASM42336v1
Martelella mediterranea DSM 17316	GCA_002043005.1	Complete	5.69307	62.3845	5127	o__Rhizobiales (UID3449)	99.42	1.23	o__Rhizobiales (UID3449)	98.84	1.23	2017-03-20	ftp://ftp.ncbi.nlm.nih.gov/genomes/all/GCF/002/043/005/GCF_002043005.1_ASM204300v1
Mesorhizobium loti DSM 2626	GCA_003148495.1	Scaffold	7.45181	62.4	7064	o__Rhizobiales (UID3450)	99.51	0.72	o__Rhizobiales (UID3450)	99.51	0.86	2018-05-22	ftp://ftp.ncbi.nlm.nih.gov/genomes/all/GCF/003/148/495/GCF_003148495.1_ASM314849v1
Methylobacterium organophilum NBRC 15689	GCA_022179465.1	Contig	5.0704	70	4633	o__Rhizobiales (UID3654)	100	0.73	o__Rhizobiales (UID3654)	100	0.47	2022-01-08	ftp://ftp.ncbi.nlm.nih.gov/genomes/all/GCF/022/179/465/GCF_022179465.1_ASM2217946v1
Methylobrevis pamukkalensis VKM B-2849	GCA_001720135.1	Contig	4.38069	68.9	3583	o__Rhizobiales (UID3642)	94.4	0.5	o__Rhizobiales (UID3642)	75.1	0.5	2016-09-06	ftp://ftp.ncbi.nlm.nih.gov/genomes/all/GCF/001/720/135/GCF_001720135.1_MpPK2_01
Methylocapsa acidiphila B2	GCA_000427445.1	Scaffold	4.10343	61.8	3513	o__Rhizobiales (UID3654)	99.58	0.31	o__Rhizobiales (UID3654)	99.69	0.31	2013-07-15	ftp://ftp.ncbi.nlm.nih.gov/genomes/all/GCF/000/427/445/GCF_000427445.1_ASM42744v1
Methyloceanibacter caenitepidi Gela4	GCA_000828475.1	Complete	3.42496	62.8	3210	o__Rhizobiales (UID3447)	97.78	0.65	o__Rhizobiales (UID3447)	95.97	0.65	2015-01-06	ftp://ftp.ncbi.nlm.nih.gov/genomes/all/GCF/000/828/475/GCF_000828475.1_ASM82847v1
Methylocystis parva OBBP	GCA_000283235.1	Contig	4.47591	63.4	4202	o__Rhizobiales (UID3654)	99.68	0.95	o__Rhizobiales (UID3654)	98.79	0.95	2012-07-31	ftp://ftp.ncbi.nlm.nih.gov/genomes/all/GCF/000/283/235/GCF_000283235.1_MetPar_1.0
Methyloferula stellata AR4	GCA_000385335.1	Contig	4.23545	59.5	3844	o__Rhizobiales (UID3654)	99.48	0	o__Rhizobiales (UID3654)	99.48	0	2013-04-26	ftp://ftp.ncbi.nlm.nih.gov/genomes/all/GCF/000/385/335/GCF_000385335.1_ASM38533v1
Methyloligella halotolerans VKM B-2706	GCA_001708935.1	Contig	3.19163	63.6	2872	o__Rhizobiales (UID3447)	95.38	1	o__Rhizobiales (UID3447)	88.48	0.6	2016-08-19	ftp://ftp.ncbi.nlm.nih.gov/genomes/all/GCF/001/708/935/GCF_001708935.1_Meth_hal_C2_1.0
Methylopila capsulata DSM 6130	GCA_016907975.1	Contig	4.13507	69.7	3727	o__Rhizobiales (UID3642)	100	0.63	o__Rhizobiales (UID3642)	93.67	0.63	2021-02-19	ftp://ftp.ncbi.nlm.nih.gov/genomes/all/GCF/016/907/975/GCF_016907975.1_ASM1690797v1
Methylorubrum extorquens TK 0001	GCA_900234795.1	Complete	5.71551	68.3	4971	o__Rhizobiales (UID3654)	98.4	0	o__Rhizobiales (UID3654)	92.57	0	2017-12-20	ftp://ftp.ncbi.nlm.nih.gov/genomes/all/GCF/900/234/795/GCF_900234795.1_TK0001_PRJEB23178_v1
Methylosinus trichosporium OB3b	GCA_000178815.2	Contig	4.96226	65.9	4402	o__Rhizobiales (UID3654)	100	0	o__Rhizobiales (UID3654)	99.06	0	2010-05-18	ftp://ftp.ncbi.nlm.nih.gov/genomes/all/GCF/000/178/815/GCF_000178815.2_ASM17881v2
Methylovirgula ligni DSM 19998	GCA_003387225.1	Scaffold	3.29272	62.3	3153	o__Rhizobiales (UID3654)	98.43	0	o__Rhizobiales (UID3654)	98.75	0	2018-08-14	ftp://ftp.ncbi.nlm.nih.gov/genomes/all/GCF/003/387/225/GCF_003387225.1_ASM338722v1
Microvirga subterranea DSM 14364	GCA_003350535.1	Scaffold	5.1478	65.1	4771	o__Rhizobiales (UID3654)	99.06	0.38	o__Rhizobiales (UID3654)	98.75	0.38	2018-07-31	ftp://ftp.ncbi.nlm.nih.gov/genomes/all/GCF/003/350/535/GCF_003350535.1_ASM335053v1
Mongoliimonas terrestris MIMtkB18	GCA_001927285.1	Contig	5.0986	69.6	4446	o__Rhizobiales (UID3642)	99.68	0.69	o__Rhizobiales (UID3642)	99.22	0.69	2016-12-31	ftp://ftp.ncbi.nlm.nih.gov/genomes/all/GCF/001/927/285/GCF_001927285.1_ASM192728v1
Mycoplana dimorpha DSM 7138	GCA_003046475.1	Scaffold	4.5927	64.5	4161	f__Rhizobiaceae (UID3563)	97.09	0.74	f__Rhizobiaceae (UID3563)	96.9	0.74	2018-04-09	ftp://ftp.ncbi.nlm.nih.gov/genomes/all/GCF/003/046/475/GCF_003046475.1_ASM304647v1
"Neopararhizobium haloflavum" XC0140	GCA_002750855.1	Contig	4.17658	62.4	4047	o__Rhizobiales (UID3449)	98.84	0.83	o__Rhizobiales (UID3449)	99.22	0.83	2017-11-05	ftp://ftp.ncbi.nlm.nih.gov/genomes/all/GCF/002/750/855/GCF_002750855.1_ASM275085v1
Neorhizobium galegae HAMBI 540	GCA_000731315.1	Complete	6.45503	61.248	6057	f__Rhizobiaceae (UID3564)	99	0.63	f__Rhizobiaceae (UID3564)	98.87	0.63	2014-06-25	ftp://ftp.ncbi.nlm.nih.gov/genomes/all/GCF/000/731/315/GCF_000731315.1_RG540_Ch_pA
Nitratireductor aquibiodomus JCM 21793	GCA_000615975.1	Contig	4.51645	61.3	3816	o__Rhizobiales (UID3450)	98.41	0.77	o__Rhizobiales (UID3450)	77.31	0.68	2014-03-31	ftp://ftp.ncbi.nlm.nih.gov/genomes/all/GCF/000/615/975/GCF_000615975.1_ASM61597v1
Nitrobacter winogradskyi Nb-255	GCA_000012725.1	Complete	3.40209	62	3047	f__Bradyrhizobiaceae (UID3695)	99.8	0	f__Bradyrhizobiaceae (UID3695)	99.89	0	2005-09-12	ftp://ftp.ncbi.nlm.nih.gov/genomes/all/GCF/000/012/725/GCF_000012725.1_ASM1272v1
Notoacmeibacter marinus XMTR2A4	GCA_002238045.1	Contig	3.29218	61.5	3081	o__Rhizobiales (UID3449)	100	0.39	o__Rhizobiales (UID3449)	98.45	0.39	2017-08-01	ftp://ftp.ncbi.nlm.nih.gov/genomes/all/GCF/002/238/045/GCF_002238045.1_ASM223804v1
Oceaniradius stylonematis StC1	GCA_003149475.2	Scaffold	3.58163	64.8	3386	o__Rhizobiales (UID3449)	97.76	0.19	o__Rhizobiales (UID3449)	95.25	0.39	2018-05-23	ftp://ftp.ncbi.nlm.nih.gov/genomes/all/GCF/003/149/475/GCF_003149475.2_ASM314947v2
Oharaeibacter diazotrophicus DSM 102969	GCA_004362745.1	Contig	4.99189	71.6	4479	o__Rhizobiales (UID3642)	99.05	0.77	o__Rhizobiales (UID3642)	98.51	0.77	2019-03-22	ftp://ftp.ncbi.nlm.nih.gov/genomes/all/GCF/004/362/745/GCF_004362745.1_ASM436274v1
Onobrychidicola muellerharveyae TH2	GCA_024707525.1	Complete	6.43952	60.3971	6175	o__Rhizobiales (UID3449)	100	0.19	o__Rhizobiales (UID3449)	100	0.19	2022-08-18	ftp://ftp.ncbi.nlm.nih.gov/genomes/all/GCF/024/707/525/GCF_024707525.1_ASM2470752v1
Oricola cellulosilytica JCM 19534	GCA_019966575.1	Scaffold	3.704	61.5	3435	o__Rhizobiales (UID3449)	99.38	0	o__Rhizobiales (UID3449)	96.07	0	2021-09-14	ftp://ftp.ncbi.nlm.nih.gov/genomes/all/GCF/019/966/575/GCF_019966575.1_O_cellulosilytica_JCM19534
"Oryzicola mucosus" ROOL2	GCA_014534685.1	Contig	4.89458	61.5	4504	o__Rhizobiales (UID3450)	99.02	0.61	o__Rhizobiales (UID3450)	95.88	0.41	2020-09-14	ftp://ftp.ncbi.nlm.nih.gov/genomes/all/GCF/014/534/685/GCF_014534685.1_ASM1453468v1
Paenochrobactrum gallinarii DSM 22336	GCA_014205685.1	Scaffold	3.39437	49.3	2993	c__Alphaproteobacteria (UID3305)	99.57	0	c__Alphaproteobacteria (UID3305)	97.16	0	2020-08-14	ftp://ftp.ncbi.nlm.nih.gov/genomes/all/GCF/014/205/685/GCF_014205685.1_ASM1420568v1
Pannonibacter phragmitetus DSM 14782	GCA_000382365.1	Scaffold	4.78376	63.1	4196	o__Rhizobiales (UID3642)	99.26	0.16	o__Rhizobiales (UID3642)	99	0.16	2013-04-23	ftp://ftp.ncbi.nlm.nih.gov/genomes/all/GCF/000/382/365/GCF_000382365.1_ASM38236v1
Paradevosia shaoguanensis J5-3	GCA_016801025.1	Complete	4.62955	63.9	4413	o__Rhizobiales (UID3447)	99.52	1.23	o__Rhizobiales (UID3447)	99.11	1.23	2021-02-02	ftp://ftp.ncbi.nlm.nih.gov/genomes/all/GCF/016/801/025/GCF_016801025.1_ASM1680102v1
"Paramesorhizobium deserti" A-3-E	GCA_001558695.1	Contig	5.48221	60.9	5015	c__Alphaproteobacteria (UID3305)	100	0.43	c__Alphaproteobacteria (UID3305)	99.57	0.43	2016-02-11	ftp://ftp.ncbi.nlm.nih.gov/genomes/all/GCF/001/558/695/GCF_001558695.1_ASM155869v1
Pararhizobium giardinii H152	GCA_000379605.1	Scaffold	6.81013	60.7	6254	f__Rhizobiaceae (UID3563)	100	0.85	f__Rhizobiaceae (UID3563)	99.7	0.85	2013-04-22	ftp://ftp.ncbi.nlm.nih.gov/genomes/all/GCF/000/379/605/GCF_000379605.1_ASM37960v1
Parvibaculum lavamentivorans DS-1	GCA_000017565.1	Complete	3.91474	62.3	3648	c__Alphaproteobacteria (UID3305)	100	0	c__Alphaproteobacteria (UID3305)	99.13	0	2007-07-30	ftp://ftp.ncbi.nlm.nih.gov/genomes/all/GCF/000/017/565/GCF_000017565.1_ASM1756v1
Pelagibacterium halotolerans B2	GCA_000230555.1	Complete	3.94889	61.3946	3768	o__Rhizobiales (UID3447)	99.18	0.55	o__Rhizobiales (UID3447)	98.77	0.55	2011-10-14	ftp://ftp.ncbi.nlm.nih.gov/genomes/all/GCF/000/230/555/GCF_000230555.1_ASM23055v1
Peteryoungia ipomoeae shin9-1	GCA_004912165.1	Contig	4.38553	60.4	4122	o__Rhizobiales (UID3449)	100	0.97	o__Rhizobiales (UID3449)	99.61	0.97	2019-04-24	ftp://ftp.ncbi.nlm.nih.gov/genomes/all/GCF/004/912/165/GCF_004912165.1_ASM491216v1
Phreatobacter oligotrophus DSM 25521	GCA_003046185.1	Contig	4.88054	68.2	4589	o__Rhizobiales (UID3642)	99.29	0.63	o__Rhizobiales (UID3642)	98.89	0.63	2018-04-09	ftp://ftp.ncbi.nlm.nih.gov/genomes/all/GCF/003/046/185/GCF_003046185.1_ASM304618v1
Phyllobacterium myrsinacearum DSM 5892	GCA_002980555.1	Contig	5.4377	59.3	5140	c__Alphaproteobacteria (UID3305)	99.94	0.43	c__Alphaproteobacteria (UID3305)	99.78	0.87	2018-03-07	ftp://ftp.ncbi.nlm.nih.gov/genomes/all/GCF/002/980/555/GCF_002980555.1_ASM298055v1
Pleomorphomonas oryzae DSM 16300	GCA_000422965.1	Scaffold	5.23045	63	4783	o__Rhizobiales (UID3642)	99.68	1.4	o__Rhizobiales (UID3642)	99.13	1.4	2013-07-10	ftp://ftp.ncbi.nlm.nih.gov/genomes/all/GCF/000/422/965/GCF_000422965.1_ASM42296v1
Prosthecomicrobium pneumaticum DSM 16268	GCA_014199915.1	Scaffold	4.65277	69.3	4204	o__Rhizobiales (UID3642)	100	0.82	o__Rhizobiales (UID3642)	95.72	0.82	2020-08-14	ftp://ftp.ncbi.nlm.nih.gov/genomes/all/GCF/014/199/915/GCF_014199915.1_ASM1419991v1
Pseudaminobacter salicylatoxidans DSM 6986	GCA_003148475.1	Scaffold	4.8368	62.7	4609	o__Rhizobiales (UID3450)	99.59	1.02	o__Rhizobiales (UID3450)	99.59	0.82	2018-05-22	ftp://ftp.ncbi.nlm.nih.gov/genomes/all/GCF/003/148/475/GCF_003148475.1_ASM314847v1
Pseudochelatococcus lubricantis DSM 103870	GCA_011762225.1	Scaffold	4.62679	65.5	4039	o__Rhizobiales (UID3654)	96.87	0.78	o__Rhizobiales (UID3654)	94.7	0.78	2020-03-27	ftp://ftp.ncbi.nlm.nih.gov/genomes/all/GCF/011/762/225/GCF_011762225.1_ASM1176222v1
Pseudochrobactrum asaccharolyticum DSM 25619	GCA_003314995.1	Scaffold	4.64959	50.8	4142	c__Alphaproteobacteria (UID3305)	100	0.96	c__Alphaproteobacteria (UID3305)	99.67	0.96	2018-07-12	ftp://ftp.ncbi.nlm.nih.gov/genomes/all/GCF/003/314/995/GCF_003314995.1_ASM331499v1
Pseudohoeflea suaedae YC6898	GCA_004354915.1	Contig	3.77216	62.5	3487	o__Rhizobiales (UID3449)	99.73	0.19	o__Rhizobiales (UID3449)	99.92	0.19	2019-03-18	ftp://ftp.ncbi.nlm.nih.gov/genomes/all/GCF/004/354/915/GCF_004354915.1_ASM435491v1
Pseudolabrys taiwanensis CCUG 51779	GCA_003367395.1	Chromosome	5.59374	64.4	5238	o__Rhizobiales (UID3642)	99.26	1.27	o__Rhizobiales (UID3642)	98.89	1.11	2018-08-08	ftp://ftp.ncbi.nlm.nih.gov/genomes/all/GCF/003/367/395/GCF_003367395.1_ASM336739v1
Pseudorhizobium marinum MGL06	GCA_000705355.1	Contig	5.06198	63	4816	o__Rhizobiales (UID3449)	100	0.39	o__Rhizobiales (UID3449)	100	0.39	2014-06-12	ftp://ftp.ncbi.nlm.nih.gov/genomes/all/GCF/000/705/355/GCF_000705355.1_SOAPdenovo_for_version_1.05_of_Rhizobium_marinus_MGL06
Pseudorhodoplanes sinuspersici RIPI 110	GCA_002119765.1	Complete	5.97161	60.3	5633	o__Rhizobiales (UID3642)	99.37	0.63	o__Rhizobiales (UID3642)	98.52	0.95	2017-05-09	ftp://ftp.ncbi.nlm.nih.gov/genomes/all/GCF/002/119/765/GCF_002119765.1_ASM211976v1
Pseudovibrio denitrificans DSM 17465	GCA_900116575.1	Contig	6.08038	52.2	5307	o__Rhizobiales (UID3642)	100	0	o__Rhizobiales (UID3642)	99.94	0	2016-11-02	ftp://ftp.ncbi.nlm.nih.gov/genomes/all/GCF/900/116/575/GCF_900116575.1_IMG-taxon_2693429873_annotated_assembly
Pseudoxanthobacter soli DSM 19599	GCA_900148505.1	Scaffold	5.16524	67.8	4289	o__Rhizobiales (UID3642)	98.73	0.69	o__Rhizobiales (UID3642)	98.1	0.69	2016-12-09	ftp://ftp.ncbi.nlm.nih.gov/genomes/all/GCF/900/148/505/GCF_900148505.1_IMG-taxon_2585428043_annotated_assembly
Pyruvatibacter mobilis CGMCC 1.15125	GCA_014640905.1	Contig	3.32251	64	3024	c__Alphaproteobacteria (UID3305)	100	0	c__Alphaproteobacteria (UID3305)	99.2	0	2020-09-11	ftp://ftp.ncbi.nlm.nih.gov/genomes/all/GCF/014/640/905/GCF_014640905.1_ASM1464090v1
Rhabdaerophilum calidifontis SYSU G02060	GCA_008641065.1	Contig	3.08631	68.3	2842	o__Rhizobiales (UID3654)	98.22	0	o__Rhizobiales (UID3654)	97.41	0	2019-09-23	ftp://ftp.ncbi.nlm.nih.gov/genomes/all/GCF/008/641/065/GCF_008641065.1_ASM864106v1
Rhizobium leguminosarum USDA 2370	GCA_002008365.1	Contig	7.81101	60.6	7207	f__Rhizobiaceae (UID3591)	99.94	0.09	f__Rhizobiaceae (UID3591)	99.94	0.37	2017-02-28	ftp://ftp.ncbi.nlm.nih.gov/genomes/all/GCF/002/008/365/GCF_002008365.1_ASM200836v1
Rhodobium orientis DSM 11290	GCA_003258835.1	Scaffold	5.18939	65.4	4718	o__Rhizobiales (UID3642)	98.42	3.11	o__Rhizobiales (UID3642)	97.89	2.8	2018-06-20	ftp://ftp.ncbi.nlm.nih.gov/genomes/all/GCF/003/258/835/GCF_003258835.1_ASM325883v1
Rhodoblastus acidophilus DSM 137	GCA_900187365.1	Contig	4.7115	65.2	4372	o__Rhizobiales (UID3654)	98.43	1.72	o__Rhizobiales (UID3654)	98.37	1.72	2017-06-23	ftp://ftp.ncbi.nlm.nih.gov/genomes/all/GCF/900/187/365/GCF_900187365.1_IMG-taxon_2724679731_annotated_assembly
Rhodoligotrophos appendicifer 120-1	GCA_007474605.1	Contig	5.59352	61.1	5110	c__Alphaproteobacteria (UID3305)	99.35	1.3	c__Alphaproteobacteria (UID3305)	99.35	1.3	2019-07-25	ftp://ftp.ncbi.nlm.nih.gov/genomes/all/GCF/007/474/605/GCF_007474605.1_ASM747460v1
Rhodomicrobium vannielii ATCC 17100	GCA_000166055.1	Complete	4.01447	62.2	3569	o__Rhizobiales (UID3447)	97.77	0.34	o__Rhizobiales (UID3447)	97.63	0.34	2010-11-05	ftp://ftp.ncbi.nlm.nih.gov/genomes/all/GCF/000/166/055/GCF_000166055.1_ASM16605v1
Rhodoplanes roseus DSM 5909	GCA_003258865.1	Scaffold	6.87954	69.3	6369	o__Rhizobiales (UID3642)	98.1	3.92	o__Rhizobiales (UID3642)	97.47	3.98	2018-06-20	ftp://ftp.ncbi.nlm.nih.gov/genomes/all/GCF/003/258/865/GCF_003258865.1_ASM325886v1
Roseiarcus fermentans DSM 24875	GCA_003315135.1	Scaffold	6.79221	68.2	6055	o__Rhizobiales (UID3654)	97.49	3.4	o__Rhizobiales (UID3654)	97.49	3.4	2018-07-12	ftp://ftp.ncbi.nlm.nih.gov/genomes/all/GCF/003/315/135/GCF_003315135.1_ASM331513v1
Roseibium denhamense JCM 10543	GCA_009711415.1	Scaffold	4.80638	57.3	4283	o__Rhizobiales (UID3642)	100	1.11	o__Rhizobiales (UID3642)	95.33	1.21	2019-11-27	ftp://ftp.ncbi.nlm.nih.gov/genomes/all/GCF/009/711/415/GCF_009711415.1_ASM971141v1
Roseitalea porphyridii MA7-20	GCA_004331955.1	Complete	3.53967	66.6	3399	o__Rhizobiales (UID3449)	98.41	0.19	o__Rhizobiales (UID3449)	97.34	0.19	2019-03-07	ftp://ftp.ncbi.nlm.nih.gov/genomes/all/GCF/004/331/955/GCF_004331955.1_ASM433195v1
Salaquimonas pukyongi RR3-28	GCA_001953055.1	Complete	3.35758	58.6	3109	o__Rhizobiales (UID3447)	100	0.8	o__Rhizobiales (UID3447)	93.82	0.8	2017-01-17	ftp://ftp.ncbi.nlm.nih.gov/genomes/all/GCF/001/953/055/GCF_001953055.1_ASM195305v1
Salinarimonas rosea DSM 21201	GCA_000429045.1	Scaffold	5.24532	71.8	4826	o__Rhizobiales (UID3654)	99.37	2.4	o__Rhizobiales (UID3654)	98.9	2.4	2013-07-15	ftp://ftp.ncbi.nlm.nih.gov/genomes/all/GCF/000/429/045/GCF_000429045.1_ASM42904v1
Saliniramus fredricksonii HL-109	GCA_900094735.1	Contig	4.18455	64.2	3668	o__Rhizobiales (UID3654)	98.01	0.31	o__Rhizobiales (UID3654)	96.51	0.31	2016-08-04	ftp://ftp.ncbi.nlm.nih.gov/genomes/all/GCF/900/094/735/GCF_900094735.1_IMG-taxon_2634166172_annotated_assembly
Segnochrobactrum spirostomi Sp-1	GCA_009600605.1	Contig	5.39973	68.3	4517	o__Rhizobiales (UID3642)	98.07	0.98	o__Rhizobiales (UID3642)	88.4	0.82	2019-11-05	ftp://ftp.ncbi.nlm.nih.gov/genomes/all/GCF/009/600/605/GCF_009600605.1_ASM960060v1
Shinella granuli DSM 18401	GCA_004341885.1	Scaffold	6.59083	65	6260	o__Rhizobiales (UID3449)	99.87	0	o__Rhizobiales (UID3449)	99.87	0	2019-03-11	ftp://ftp.ncbi.nlm.nih.gov/genomes/all/GCF/004/341/885/GCF_004341885.1_ASM434188v1
Siculibacillus lacustris SA-279	GCA_004328075.1	Contig	5.02087	69.2	4456	o__Rhizobiales (UID3642)	98.96	0.7	o__Rhizobiales (UID3642)	98.67	0.63	2019-03-05	ftp://ftp.ncbi.nlm.nih.gov/genomes/all/GCF/004/328/075/GCF_004328075.1_ASM432807v1
Sinorhizobium fredii USDA 205	GCA_001461695.1	Contig	6.57982	62.3	5818	f__Rhizobiaceae (UID3565)	99.95	1.21	f__Rhizobiaceae (UID3565)	97.09	1.21	2015-12-07	ftp://ftp.ncbi.nlm.nih.gov/genomes/all/GCF/001/461/695/GCF_001461695.1_ASM146169v1
Stappia stellulata DSM 5886	GCA_000423705.1	Scaffold	4.62317	64.7	4168	o__Rhizobiales (UID3642)	99.58	0.95	o__Rhizobiales (UID3642)	99.51	0.95	2013-07-10	ftp://ftp.ncbi.nlm.nih.gov/genomes/all/GCF/000/423/705/GCF_000423705.1_ASM42370v1
Tardiphaga robiniae LMG 26467	GCA_013359755.1	Contig	6.31808	61.5	5838	f__Bradyrhizobiaceae (UID3695)	99.78	0.81	f__Bradyrhizobiaceae (UID3695)	97.21	0.81	2020-06-18	ftp://ftp.ncbi.nlm.nih.gov/genomes/all/GCF/013/359/755/GCF_013359755.1_ASM1335975v1
Tepidamorphus gemmatus DSM 19345	GCA_004346195.1	Scaffold	3.7819	67.6	3497	o__Rhizobiales (UID3447)	99.6	0.4	o__Rhizobiales (UID3447)	99.6	0.8	2019-03-11	ftp://ftp.ncbi.nlm.nih.gov/genomes/all/GCF/004/346/195/GCF_004346195.1_ASM434619v1
Tepidicaulis marinus MA2	GCA_000739695.1	Contig	3.47574	61.1	3320	c__Alphaproteobacteria (UID3305)	100	0.65	c__Alphaproteobacteria (UID3305)	98.26	0.65	2014-07-15	ftp://ftp.ncbi.nlm.nih.gov/genomes/all/GCF/000/739/695/GCF_000739695.1_ASM73969v1
Tianweitania sediminis Z8	GCA_017813335.1	Contig	4.70431	61.8	4435	o__Rhizobiales (UID3450)	99.59	1.4	o__Rhizobiales (UID3450)	97.61	1.81	2021-04-06	ftp://ftp.ncbi.nlm.nih.gov/genomes/all/GCF/017/813/335/GCF_017813335.1_ASM1781333v1
Undibacter mobilis GY_H	GCA_003367195.1	Contig	4.09822	63.3	3889	o__Rhizobiales (UID3642)	99.58	0.32	o__Rhizobiales (UID3642)	99.18	0	2018-08-07	ftp://ftp.ncbi.nlm.nih.gov/genomes/all/GCF/003/367/195/GCF_003367195.1_ASM336719v1
Variibacter gotjawalensis GJW-30	GCA_002355335.1	Complete	4.58624	62.2	4404	o__Rhizobiales (UID3642)	99.37	0	o__Rhizobiales (UID3642)	98.54	0.32	2015-11-20	ftp://ftp.ncbi.nlm.nih.gov/genomes/all/GCF/002/355/335/GCF_002355335.1_ASM235533v1
Xanthobacter autotrophicus DSM 432	GCA_005871085.1	Scaffold	5.01329	67.6	4398	o__Rhizobiales (UID3642)	100	0	o__Rhizobiales (UID3642)	100	0	2019-05-28	ftp://ftp.ncbi.nlm.nih.gov/genomes/all/GCF/005/871/085/GCF_005871085.1_ASM587108v1
Xaviernesmea oryzae CGMCC 1.7048	GCA_900109605.1	Scaffold	5.38879	62.8	4718	o__Rhizobiales (UID3449)	99.22	0	o__Rhizobiales (UID3449)	98.31	0	2016-10-29	ftp://ftp.ncbi.nlm.nih.gov/genomes/all/GCF/900/109/605/GCF_900109605.1_IMG-taxon_2617270885_annotated_assembly
Zhengella mangrovi X9-2-2	GCA_002727065.1	Contig	5.06633	65	4743	o__Rhizobiales (UID3450)	99.55	2.1	o__Rhizobiales (UID3450)	99.55	2.1	2017-10-26	ftp://ftp.ncbi.nlm.nih.gov/genomes/all/GCF/002/727/065/GCF_002727065.1_ASM272706v1

## Sheet: Dataset S2
Organism	Assembly accession	Assembly level	Genome size (Mb)	G+C content (%)	Number of CDS	Genome CheckM lineage	Genome CheckM completeness	Genome CheckM contamination	Proteome CheckM lineage	Proteome CheckM completeness	Proteome CheckM contamination	Genome release date	RefSeq FTP
Asticcacaulis excentricus CB 48	GCA_000175215.2	Complete	4.30878	59.5298	3758	c__Alphaproteobacteria (UID3422)	99.68	0	c__Alphaproteobacteria (UID3422)	99.48	0	2010-12-22	ftp://ftp.ncbi.nlm.nih.gov/genomes/all/GCF/000/175/215/GCF_000175215.2_ASM17521v2
Caulobacter vibrioides DSM 9893	GCA_002858865.1	Contig	3.96644	67.2	3744	c__Alphaproteobacteria (UID3422)	99.68	0	c__Alphaproteobacteria (UID3422)	99.68	0	2018-01-03	ftp://ftp.ncbi.nlm.nih.gov/genomes/all/GCF/002/858/865/GCF_002858865.1_ASM285886v1
Henriciella marina DSM 19595	GCA_000376805.1	Contig	3.27777	59.9	3151	c__Alphaproteobacteria (UID3422)	99.35	0	c__Alphaproteobacteria (UID3422)	99.68	0	2013-04-22	ftp://ftp.ncbi.nlm.nih.gov/genomes/all/GCF/000/376/805/GCF_000376805.1_ASM37680v1
Hyphomonas polymorpha PS728	GCA_000685315.1	Contig	4.05096	62.3	3818	c__Alphaproteobacteria (UID3422)	99.68	0	c__Alphaproteobacteria (UID3422)	99.24	0	2014-05-06	ftp://ftp.ncbi.nlm.nih.gov/genomes/all/GCF/000/685/315/GCF_000685315.1_SOAPdenovo_v1.05
Maricaulis maris DSM 4734	GCA_003634045.1	Scaffold	3.56885	63.1	3315	c__Alphaproteobacteria (UID3422)	99.19	0.32	c__Alphaproteobacteria (UID3422)	99.51	0.32	2018-10-11	ftp://ftp.ncbi.nlm.nih.gov/genomes/all/GCF/003/634/045/GCF_003634045.1_ASM363404v1

## Sheet: Dataset S3
Organism	Assembly accession	Assembly level	Genome size (Mb)	G+C content (%)	Number of CDS	Genome CheckM lineage	Genome CheckM completeness	Genome CheckM contamination	Proteome CheckM lineage	Proteome CheckM completeness	Proteome CheckM contamination	Genome release date	RefSeq FTP
Agrobacterium tumefaciens B6	GCA_001541315.1	Contig	5.65777	59.3	5240	f__Rhizobiaceae (UID3564)	100	0.28	f__Rhizobiaceae (UID3564)	99.91	0.28	2016-01-26	ftp://ftp.ncbi.nlm.nih.gov/genomes/all/GCF/001/541/315/GCF_001541315.1_ASM154131v1
Ahrensia kielensis DSM 5890	GCA_000374465.1	Scaffold	3.36477	48.1	3178	o__Rhizobiales (UID3449)	98.48	1.05	o__Rhizobiales (UID3449)	98.4	1.05	2013-04-19	ftp://ftp.ncbi.nlm.nih.gov/genomes/all/GCF/000/374/465/GCF_000374465.1_ASM37446v1
"Allopararhizobium mangrovi" BGMRC 6574	GCA_006516965.1	Contig	3.92632	64.7	3554	o__Rhizobiales (UID3449)	99.03	0	o__Rhizobiales (UID3449)	97.67	0	2019-06-29	ftp://ftp.ncbi.nlm.nih.gov/genomes/all/GCF/006/516/965/GCF_006516965.1_ASM651696v1
Allorhizobium undicola ATCC 700741	GCA_000621665.1	Scaffold	4.13386	59.3	3661	f__Rhizobiaceae (UID3564)	96.82	0	f__Rhizobiaceae (UID3564)	96.8	0	2014-04-08	ftp://ftp.ncbi.nlm.nih.gov/genomes/all/GCF/000/621/665/GCF_000621665.1_ASM62166v1
Aminobacter aminovorans DSM 7048	GCA_004341645.1	Scaffold	5.84836	63.2	5590	o__Rhizobiales (UID3450)	99.3	0.3	o__Rhizobiales (UID3450)	99.1	0.3	2019-03-11	ftp://ftp.ncbi.nlm.nih.gov/genomes/all/GCF/004/341/645/GCF_004341645.1_ASM434164v1
Aquamicrobium defluvii DSM 11603	GCA_004363725.1	Scaffold	4.5224	63.2	4283	o__Rhizobiales (UID3450)	98.89	1.16	o__Rhizobiales (UID3450)	98.89	1.16	2019-03-22	ftp://ftp.ncbi.nlm.nih.gov/genomes/all/GCF/004/363/725/GCF_004363725.1_ASM436372v1
Aquibium oceanicum MCCC 1K02305	GCA_001889605.1	Complete	5.32456	65.0596	5083	o__Rhizobiales (UID3450)	99.59	1.15	o__Rhizobiales (UID3450)	99.45	1.42	2016-12-06	ftp://ftp.ncbi.nlm.nih.gov/genomes/all/GCF/001/889/605/GCF_001889605.1_ASM188960v1
Aurantimonas coralicida DSM 14790	GCA_000421645.1	Contig	4.61565	66.7	4284	o__Rhizobiales (UID3447)	100	0.2	o__Rhizobiales (UID3447)	99.55	0.6	2013-07-09	ftp://ftp.ncbi.nlm.nih.gov/genomes/all/GCF/000/421/645/GCF_000421645.1_ASM42164v1
Aureimonas altamirensis DSM 21988	GCA_900141975.1	Scaffold	4.19097	64.8	3926	o__Rhizobiales (UID3447)	100	0.48	o__Rhizobiales (UID3447)	99.73	0.48	2016-12-02	ftp://ftp.ncbi.nlm.nih.gov/genomes/all/GCF/900/141/975/GCF_900141975.1_IMG-taxon_2585427611_annotated_assembly
Bartonella apis PEB0122	GCA_001952075.1	Contig	2.60312	45.5	2139	c__Alphaproteobacteria (UID3305)	100	0	c__Alphaproteobacteria (UID3305)	99.07	0	2017-01-13	ftp://ftp.ncbi.nlm.nih.gov/genomes/all/GCF/001/952/075/GCF_001952075.1_ASM195207v1
Bartonella bacilliformis KC583	GCA_000015445.1	Complete	1.44502	38.2	1161	k__Bacteria (UID203)	98.28	5.8	o__Rhizobiales (UID3451)	96.19	0.14	2007-01-04	ftp://ftp.ncbi.nlm.nih.gov/genomes/all/GCF/000/015/445/GCF_000015445.1_ASM1544v1
Bartonella birtlesii IBS 325	GCA_000273375.1	Chromosome	1.83401	37.9	1411	o__Rhizobiales (UID3480)	99.45	0.11	o__Rhizobiales (UID3480)	94.64	0.18	2012-06-18	ftp://ftp.ncbi.nlm.nih.gov/genomes/all/GCF/000/273/375/GCF_000273375.1_ASM27337v1
Bartonella henselae ATCC 49882	GCA_021560505.1	Complete	1.95546	38.3	1498	o__Rhizobiales (UID3451)	100	0	o__Rhizobiales (UID3451)	99.86	0	2022-01-24	ftp://ftp.ncbi.nlm.nih.gov/genomes/all/GCF/021/560/505/GCF_021560505.1_ASM2156050v1
Bartonella krasnovii OE 1-1	GCA_003606345.3	Complete	2.18662	38.1508	1710	o__Rhizobiales (UID3480)	99.93	0.18	o__Rhizobiales (UID3480)	99.93	0.18	2018-09-28	ftp://ftp.ncbi.nlm.nih.gov/genomes/all/GCF/003/606/345/GCF_003606345.3_ASM360634v3
Brucella anthropi ATCC 49188	GCA_000017405.1	Complete	5.20578	56.1453	4848	c__Alphaproteobacteria (UID3305)	100	0	c__Alphaproteobacteria (UID3305)	100	0	2007-07-12	ftp://ftp.ncbi.nlm.nih.gov/genomes/all/GCF/000/017/405/GCF_000017405.1_ASM1740v1
Brucella melitensis 16M	GCA_000007125.1	Complete	3.29493	57.2357	2897	g__Brucella (UID3505)	99.32	0.82	g__Brucella (UID3505)	96.45	0.76	2001-11-13	ftp://ftp.ncbi.nlm.nih.gov/genomes/all/GCF/000/007/125/GCF_000007125.1_ASM712v1
Chelativorans multitrophicus DSM 9103	GCA_011317445.1	Contig	4.82126	61	4433	o__Rhizobiales (UID3450)	99.18	2.83	o__Rhizobiales (UID3450)	96.46	2.01	2020-03-16	ftp://ftp.ncbi.nlm.nih.gov/genomes/all/GCF/011/317/445/GCF_011317445.1_ASM1131744v1
Ciceribacter lividus DSM 25528	GCA_003337715.1	Scaffold	4.52145	63.2	4207	f__Rhizobiaceae (UID3564)	97.93	1.65	f__Rhizobiaceae (UID3564)	98.24	1.59	2018-07-24	ftp://ftp.ncbi.nlm.nih.gov/genomes/all/GCF/003/337/715/GCF_003337715.1_ASM333771v1
Consotaella salsifontis USBA 369	GCA_900167365.1	Scaffold	4.65208	64.4	4233	o__Rhizobiales (UID3447)	100	0.13	o__Rhizobiales (UID3447)	99.4	0.13	2017-03-04	ftp://ftp.ncbi.nlm.nih.gov/genomes/all/GCF/900/167/365/GCF_900167365.1_IMG-taxon_2657245368_annotated_assembly
Corticibacterium populi KCTC 42249	GCA_014652875.1	Contig	4.28739	61.4	3993	o__Rhizobiales (UID3450)	99.18	0.63	o__Rhizobiales (UID3450)	99.18	0.63	2020-09-11	ftp://ftp.ncbi.nlm.nih.gov/genomes/all/GCF/014/652/875/GCF_014652875.1_ASM1465287v1
Endobacterium cereale RZME27	GCA_009617585.1	Contig	6.11462	58.8	5691	o__Rhizobiales (UID3449)	100	0.08	o__Rhizobiales (UID3449)	97.08	0.08	2019-11-06	ftp://ftp.ncbi.nlm.nih.gov/genomes/all/GCF/009/617/585/GCF_009617585.1_ASM961758v1
Ensifer adhaerens ATCC 33212	GCA_000697965.2	Complete	7.2675	62.298	6721	f__Rhizobiaceae (UID3563)	99.96	2.32	f__Rhizobiaceae (UID3563)	99.96	2.32	2016-06-16	ftp://ftp.ncbi.nlm.nih.gov/genomes/all/GCF/000/697/965/GCF_000697965.2_ASM69796v2
Falsochrobactrum ovis DSM 26720	GCA_003259955.1	Scaffold	3.27182	50.7	2996	c__Alphaproteobacteria (UID3305)	100	0	c__Alphaproteobacteria (UID3305)	100	0	2018-06-21	ftp://ftp.ncbi.nlm.nih.gov/genomes/all/GCF/003/259/955/GCF_003259955.1_ASM325995v1
Flavimaribacter sediminis WL0058	GCA_019492055.1	Contig	5.69137	59.5	5175	o__Rhizobiales (UID3449)	99.9	1.4	o__Rhizobiales (UID3449)	96.52	1.4	2021-08-09	ftp://ftp.ncbi.nlm.nih.gov/genomes/all/GCF/019/492/055/GCF_019492055.1_ASM1949205v1
Fulvimarina pelagi HTCC2506	GCA_000153705.1	Scaffold	3.80624	61.2	3385	o__Rhizobiales (UID3447)	99.6	0.6	o__Rhizobiales (UID3447)	99.4	0.6	2006-09-15	ftp://ftp.ncbi.nlm.nih.gov/genomes/all/GCF/000/153/705/GCF_000153705.1_ASM15370v1
Gellertiella hungarica DSM 29853	GCA_014197145.1	Scaffold	4.77398	63.5	4434	f__Rhizobiaceae (UID3563)	95.94	1.29	f__Rhizobiaceae (UID3563)	93.31	0.7	2020-08-14	ftp://ftp.ncbi.nlm.nih.gov/genomes/all/GCF/014/197/145/GCF_014197145.1_ASM1419714v1
Georhizobium profundi WS11	GCA_003952725.1	Complete	4.35661	62.3	4127	o__Rhizobiales (UID3449)	100	0.52	o__Rhizobiales (UID3449)	99.22	0.52	2018-12-18	ftp://ftp.ncbi.nlm.nih.gov/genomes/all/GCF/003/952/725/GCF_003952725.1_ASM395272v1
Hoeflea marina DSM 16791	GCA_003182275.1	Scaffold	5.26197	65	4754	o__Rhizobiales (UID3449)	99.34	0	o__Rhizobiales (UID3449)	99.48	0	2018-05-31	ftp://ftp.ncbi.nlm.nih.gov/genomes/all/GCF/003/182/275/GCF_003182275.1_ASM318227v1
Liberibacter crescens BT-1	GCA_000325745.1	Complete	1.50466	35.4	1246	o__Rhizobiales (UID3449)	100	0	o__Rhizobiales (UID3449)	94.18	0	2012-12-19	ftp://ftp.ncbi.nlm.nih.gov/genomes/all/GCF/000/325/745/GCF_000325745.1_ASM32574v1
Limoniibacter endophyticus KCTC 42097	GCA_014652835.1	Scaffold	3.65714	57.1	3414	o__Rhizobiales (UID3450)	99.39	0.49	o__Rhizobiales (UID3450)	99.14	0.49	2020-09-11	ftp://ftp.ncbi.nlm.nih.gov/genomes/all/GCF/014/652/835/GCF_014652835.1_ASM1465283v1
Mangrovicella endophytica 5T4P-12-1	GCA_002893625.1	Contig	4.43229	66.5	4022	o__Rhizobiales (UID3447)	100	0.4	o__Rhizobiales (UID3447)	99.8	0.4	2018-01-19	ftp://ftp.ncbi.nlm.nih.gov/genomes/all/GCF/002/893/625/GCF_002893625.1_ASM289362v1
Martelella mediterranea DSM 17316	GCA_002043005.1	Complete	5.69307	62.3845	5127	o__Rhizobiales (UID3449)	99.42	1.23	o__Rhizobiales (UID3449)	98.84	1.23	2017-03-20	ftp://ftp.ncbi.nlm.nih.gov/genomes/all/GCF/002/043/005/GCF_002043005.1_ASM204300v1
Mesorhizobium loti DSM 2626	GCA_003148495.1	Scaffold	7.45181	62.4	7064	o__Rhizobiales (UID3450)	99.51	0.72	o__Rhizobiales (UID3450)	99.51	0.86	2018-05-22	ftp://ftp.ncbi.nlm.nih.gov/genomes/all/GCF/003/148/495/GCF_003148495.1_ASM314849v1
Mycoplana dimorpha DSM 7138	GCA_003046475.1	Scaffold	4.5927	64.5	4161	f__Rhizobiaceae (UID3563)	97.09	0.74	f__Rhizobiaceae (UID3563)	96.9	0.74	2018-04-09	ftp://ftp.ncbi.nlm.nih.gov/genomes/all/GCF/003/046/475/GCF_003046475.1_ASM304647v1
"Neopararhizobium haloflavum" XC0140	GCA_002750855.1	Contig	4.17658	62.4	4047	o__Rhizobiales (UID3449)	98.84	0.83	o__Rhizobiales (UID3449)	99.22	0.83	2017-11-05	ftp://ftp.ncbi.nlm.nih.gov/genomes/all/GCF/002/750/855/GCF_002750855.1_ASM275085v1
Neorhizobium galegae HAMBI 540	GCA_000731315.1	Complete	6.45503	61.248	6057	f__Rhizobiaceae (UID3564)	99	0.63	f__Rhizobiaceae (UID3564)	98.87	0.63	2014-06-25	ftp://ftp.ncbi.nlm.nih.gov/genomes/all/GCF/000/731/315/GCF_000731315.1_RG540_Ch_pA
Nitratireductor aquibiodomus JCM 21793	GCA_000615975.1	Contig	4.51645	61.3	3816	o__Rhizobiales (UID3450)	98.41	0.77	o__Rhizobiales (UID3450)	77.31	0.68	2014-03-31	ftp://ftp.ncbi.nlm.nih.gov/genomes/all/GCF/000/615/975/GCF_000615975.1_ASM61597v1
Notoacmeibacter marinus XMTR2A4	GCA_002238045.1	Contig	3.29218	61.5	3081	o__Rhizobiales (UID3449)	100	0.39	o__Rhizobiales (UID3449)	98.45	0.39	2017-08-01	ftp://ftp.ncbi.nlm.nih.gov/genomes/all/GCF/002/238/045/GCF_002238045.1_ASM223804v1
Oceaniradius stylonematis StC1	GCA_003149475.2	Scaffold	3.58163	64.8	3386	o__Rhizobiales (UID3449)	97.76	0.19	o__Rhizobiales (UID3449)	95.25	0.39	2018-05-23	ftp://ftp.ncbi.nlm.nih.gov/genomes/all/GCF/003/149/475/GCF_003149475.2_ASM314947v2
Onobrychidicola muellerharveyae TH2	GCA_024707525.1	Complete	6.43952	60.3971	6175	o__Rhizobiales (UID3449)	100	0.19	o__Rhizobiales (UID3449)	100	0.19	2022-08-18	ftp://ftp.ncbi.nlm.nih.gov/genomes/all/GCF/024/707/525/GCF_024707525.1_ASM2470752v1
Oricola cellulosilytica JCM 19534	GCA_019966575.1	Scaffold	3.704	61.5	3435	o__Rhizobiales (UID3449)	99.38	0	o__Rhizobiales (UID3449)	96.07	0	2021-09-14	ftp://ftp.ncbi.nlm.nih.gov/genomes/all/GCF/019/966/575/GCF_019966575.1_O_cellulosilytica_JCM19534
"Oryzicola mucosus" ROOL2	GCA_014534685.1	Contig	4.89458	61.5	4504	o__Rhizobiales (UID3450)	99.02	0.61	o__Rhizobiales (UID3450)	95.88	0.41	2020-09-14	ftp://ftp.ncbi.nlm.nih.gov/genomes/all/GCF/014/534/685/GCF_014534685.1_ASM1453468v1
Paenochrobactrum gallinarii DSM 22336	GCA_014205685.1	Scaffold	3.39437	49.3	2993	c__Alphaproteobacteria (UID3305)	99.57	0	c__Alphaproteobacteria (UID3305)	97.16	0	2020-08-14	ftp://ftp.ncbi.nlm.nih.gov/genomes/all/GCF/014/205/685/GCF_014205685.1_ASM1420568v1
"Paramesorhizobium deserti" A-3-E	GCA_001558695.1	Contig	5.48221	60.9	5015	c__Alphaproteobacteria (UID3305)	100	0.43	c__Alphaproteobacteria (UID3305)	99.57	0.43	2016-02-11	ftp://ftp.ncbi.nlm.nih.gov/genomes/all/GCF/001/558/695/GCF_001558695.1_ASM155869v1
Pararhizobium giardinii H152	GCA_000379605.1	Scaffold	6.81013	60.7	6254	f__Rhizobiaceae (UID3563)	100	0.85	f__Rhizobiaceae (UID3563)	99.7	0.85	2013-04-22	ftp://ftp.ncbi.nlm.nih.gov/genomes/all/GCF/000/379/605/GCF_000379605.1_ASM37960v1
Peteryoungia ipomoeae shin9-1	GCA_004912165.1	Contig	4.38553	60.4	4122	o__Rhizobiales (UID3449)	100	0.97	o__Rhizobiales (UID3449)	99.61	0.97	2019-04-24	ftp://ftp.ncbi.nlm.nih.gov/genomes/all/GCF/004/912/165/GCF_004912165.1_ASM491216v1
Phyllobacterium myrsinacearum DSM 5892	GCA_002980555.1	Contig	5.4377	59.3	5140	c__Alphaproteobacteria (UID3305)	99.94	0.43	c__Alphaproteobacteria (UID3305)	99.78	0.87	2018-03-07	ftp://ftp.ncbi.nlm.nih.gov/genomes/all/GCF/002/980/555/GCF_002980555.1_ASM298055v1
Pseudaminobacter salicylatoxidans DSM 6986	GCA_003148475.1	Scaffold	4.8368	62.7	4609	o__Rhizobiales (UID3450)	99.59	1.02	o__Rhizobiales (UID3450)	99.59	0.82	2018-05-22	ftp://ftp.ncbi.nlm.nih.gov/genomes/all/GCF/003/148/475/GCF_003148475.1_ASM314847v1
Pseudochrobactrum asaccharolyticum DSM 25619	GCA_003314995.1	Scaffold	4.64959	50.8	4142	c__Alphaproteobacteria (UID3305)	100	0.96	c__Alphaproteobacteria (UID3305)	99.67	0.96	2018-07-12	ftp://ftp.ncbi.nlm.nih.gov/genomes/all/GCF/003/314/995/GCF_003314995.1_ASM331499v1
Pseudohoeflea suaedae YC6898	GCA_004354915.1	Contig	3.77216	62.5	3487	o__Rhizobiales (UID3449)	99.73	0.19	o__Rhizobiales (UID3449)	99.92	0.19	2019-03-18	ftp://ftp.ncbi.nlm.nih.gov/genomes/all/GCF/004/354/915/GCF_004354915.1_ASM435491v1
Pseudorhizobium marinum MGL06	GCA_000705355.1	Contig	5.06198	63	4816	o__Rhizobiales (UID3449)	100	0.39	o__Rhizobiales (UID3449)	100	0.39	2014-06-12	ftp://ftp.ncbi.nlm.nih.gov/genomes/all/GCF/000/705/355/GCF_000705355.1_SOAPdenovo_for_version_1.05_of_Rhizobium_marinus_MGL06
Rhizobium leguminosarum USDA 2370	GCA_002008365.1	Contig	7.81101	60.6	7207	f__Rhizobiaceae (UID3591)	99.94	0.09	f__Rhizobiaceae (UID3591)	99.94	0.37	2017-02-28	ftp://ftp.ncbi.nlm.nih.gov/genomes/all/GCF/002/008/365/GCF_002008365.1_ASM200836v1
Roseitalea porphyridii MA7-20	GCA_004331955.1	Complete	3.53967	66.6	3399	o__Rhizobiales (UID3449)	98.41	0.19	o__Rhizobiales (UID3449)	97.34	0.19	2019-03-07	ftp://ftp.ncbi.nlm.nih.gov/genomes/all/GCF/004/331/955/GCF_004331955.1_ASM433195v1
Shinella granuli DSM 18401	GCA_004341885.1	Scaffold	6.59083	65	6260	o__Rhizobiales (UID3449)	99.87	0	o__Rhizobiales (UID3449)	99.87	0	2019-03-11	ftp://ftp.ncbi.nlm.nih.gov/genomes/all/GCF/004/341/885/GCF_004341885.1_ASM434188v1
Sinorhizobium fredii USDA 205	GCA_001461695.1	Contig	6.57982	62.3	5818	f__Rhizobiaceae (UID3565)	99.95	1.21	f__Rhizobiaceae (UID3565)	97.09	1.21	2015-12-07	ftp://ftp.ncbi.nlm.nih.gov/genomes/all/GCF/001/461/695/GCF_001461695.1_ASM146169v1
Tianweitania sediminis Z8	GCA_017813335.1	Contig	4.70431	61.8	4435	o__Rhizobiales (UID3450)	99.59	1.4	o__Rhizobiales (UID3450)	97.61	1.81	2021-04-06	ftp://ftp.ncbi.nlm.nih.gov/genomes/all/GCF/017/813/335/GCF_017813335.1_ASM1781333v1
Xaviernesmea oryzae CGMCC 1.7048	GCA_900109605.1	Scaffold	5.38879	62.8	4718	o__Rhizobiales (UID3449)	99.22	0	o__Rhizobiales (UID3449)	98.31	0	2016-10-29	ftp://ftp.ncbi.nlm.nih.gov/genomes/all/GCF/900/109/605/GCF_900109605.1_IMG-taxon_2617270885_annotated_assembly
Zhengella mangrovi X9-2-2	GCA_002727065.1	Contig	5.06633	65	4743	o__Rhizobiales (UID3450)	99.55	2.1	o__Rhizobiales (UID3450)	99.55	2.1	2017-10-26	ftp://ftp.ncbi.nlm.nih.gov/genomes/all/GCF/002/727/065/GCF_002727065.1_ASM272706v1

## Sheet: Dataset S4
Organism	GenBank accession	Reason for downloading the 16S rRNA genome from LPSN
Kaistia adipata DSM 17808	AY039817	Full length sequence not present in genome assembly
Limoniibacter endophyticus KCTC 42097	KM243752	Full length sequence not present in genome assembly
Methylobrevis pamukkalensis VKM B-2849	KF683074	Full length sequence not present in genome assembly
Paenochrobactrum gallinarii DSM 22336	MT760163	Full length sequence not present in genome assembly
Pseudoxanthobacter soli DSM 19599	EF465533	Full length sequence not present in genome assembly
Sinorhizobium fredii USDA 205	D14516	Full length sequence not present in genome assembly
Tepidicaulis marinus MA2	AB821371	Full length sequence not present in genome assembly
Xaviernesmea oryzae CGMCC 1.7048	EU056823	Full length sequence not present in genome assembly
Albibacter methylovorans DM10	AF273213	Genome assembly either not available in June 2023, and/or the species was not yet validated and thus the genome was not downloaded in June 2023.
Daeguia caeni K107	EF532794	Genome assembly either not available in June 2023, and/or the species was not yet validated and thus the genome was not downloaded in June 2023.
Filomicrobium fusiforme DSM 5304	Y14313	Genome assembly either not available in June 2023, and/or the species was not yet validated and thus the genome was not downloaded in June 2023.
Hansschlegelia plantiphila VKM B-2347	MT760665	Genome assembly either not available in June 2023, and/or the species was not yet validated and thus the genome was not downloaded in June 2023.
Hyphomicrobium vulgare JCM 6889	AB543807	Genome assembly either not available in June 2023, and/or the species was not yet validated and thus the genome was not downloaded in June 2023.
Methylocella palustris ATCC 700799	Y17144	Genome assembly either not available in June 2023, and/or the species was not yet validated and thus the genome was not downloaded in June 2023.
Methylorosula polaris V-022	EU586035	Genome assembly either not available in June 2023, and/or the species was not yet validated and thus the genome was not downloaded in June 2023.
Pedomicrobium ferrugineum ATCC 33119	GU269548	Genome assembly either not available in June 2023, and/or the species was not yet validated and thus the genome was not downloaded in June 2023.
Psychroglaciecola arctica M6-76	KC511070	Genome assembly either not available in June 2023, and/or the species was not yet validated and thus the genome was not downloaded in June 2023.
Ancalomicrobium adetum NBRC 102456	AB681798	Genome assembly either not available in June 2023, and/or the species was not yet validated and thus the genome was not downloaded in June 2023.
Anderseniella baltica BA141	AM712634	Genome assembly either not available in June 2023, and/or the species was not yet validated and thus the genome was not downloaded in June 2023.
Antarcticirhabdus aurantiaca R10	MK881160	Genome assembly either not available in June 2023, and/or the species was not yet validated and thus the genome was not downloaded in June 2023.
Butyratibacter algicola B 15	KX989462	Genome assembly either not available in June 2023, and/or the species was not yet validated and thus the genome was not downloaded in June 2023.
Ferranicluibacter rubi CRRU44	MT146893	Genome assembly either not available in June 2023, and/or the species was not yet validated and thus the genome was not downloaded in June 2023.
Jiella aquimaris LZB041	KJ620984	Genome assembly either not available in June 2023, and/or the species was not yet validated and thus the genome was not downloaded in June 2023.
Labrys monacha VKM B-1479	AJ535707	Genome assembly either not available in June 2023, and/or the species was not yet validated and thus the genome was not downloaded in June 2023.
Lentilitoribacter donghaensis BH-4	JX139717	Genome assembly either not available in June 2023, and/or the species was not yet validated and thus the genome was not downloaded in June 2023.
Mariluticola halotolerans LMO-2	OM219018	Genome assembly either not available in June 2023, and/or the species was not yet validated and thus the genome was not downloaded in June 2023.
Microbaculum marinum HSF11	KU195387	Genome assembly either not available in June 2023, and/or the species was not yet validated and thus the genome was not downloaded in June 2023.
Oryzibacter oryziterrae COJ-58	LC574990	Genome assembly either not available in June 2023, and/or the species was not yet validated and thus the genome was not downloaded in June 2023.
Pinisolibacter ravus E9	KY087994	Genome assembly either not available in June 2023, and/or the species was not yet validated and thus the genome was not downloaded in June 2023.
Pseudahrensia aquimaris HDW-32	GU575117	Genome assembly either not available in June 2023, and/or the species was not yet validated and thus the genome was not downloaded in June 2023.
Seliberia stellata CECT 7960	HE795128	Genome assembly either not available in June 2023, and/or the species was not yet validated and thus the genome was not downloaded in June 2023.
Youhaiella tibetensis fig4	KF740588	Genome assembly either not available in June 2023, and/or the species was not yet validated and thus the genome was not downloaded in June 2023.

## Sheet: Dataset S5
	Acuticoccus_yangtzensis_JL1095_T	Amorphus_coralli_DSM_19760_T	Pseudoxanthobacter_soli_DSM_19599_T	Segnochrobactrum_spirostomi_Sp-1_T	Breoghania_corrubedonensis_DSM_23382_T	Hongsoonwoonella_zoysiae_SY4-7_T	Stappia_stellulata_DSM_5886_T	Pannonibacter_phragmitetus_DSM_14782_T	Roseibium_denhamense_JCM_10543_T	Pseudovibrio_denitrificans_DSM_17465_T	Rhodobium_orientis_DSM_11290_T	Chthonobacter_albigriseus_KCTC_42450_T	Mongoliimonas_terrestris_MIMtkB18_T	Oharaeibacter_diazotrophicus_DSM_102969_T	Pleomorphomonas_oryzae_DSM_16300_T	Hartmannibacter_diazotrophicus_E19_T	Siculibacillus_lacustris_SA-279_T	Bauldia_litoralis_ATCC_35022_T	Kaistia_adipata_DSM_17808_T	Prosthecomicrobium_pneumaticum_DSM_16268_T	Afifella_marina_DSM_2698_T	Faunimonas_pinastri_A52C2_T	Agrobacterium_tumefaciens_B6_T	Endobacterium_cereale_RZME27_T	Neorhizobium_galegae_HAMBI_540_T	Pseudorhizobium_marinum_MGL06_T	Allorhizobium_undicola_ATCC_700741_T	Peteryoungia_ipomoeae_shin9-1_T	Ciceribacter_lividus_DSM_25528_T	Gellertiella_hungarica_DSM_29853_T	Rhizobium_leguminosarum_USDA_2370_T	Ensifer_adhaerens_ATCC_33212_T	Sinorhizobium_fredii_USDA_205_T	Pararhizobium_giardinii_H152_T	Xaviernesmea_oryzae_CGMCC_1.7048_T	Mycoplana_dimorpha_DSM_7138_T	Shinella_granuli_DSM_18401_T	Onobrychidicola_muellerharveyae_TH2_T	Martelella_mediterranea_DSM_17316_T	Hoeflea_marina_DSM_16791_T	Pseudohoeflea_suaedae_YC6898_T	Georhizobium_profundi_WS11_T	Neopararhizobium_haloflavum_XC0140_T	Allopararhizobium_mangrovi_BGMRC_6574_T	Ahrensia_kielensis_DSM_5890_T	Oceaniradius_stylonematis_StC1_T	Roseitalea_porphyridii_MA7-20_T	Oricola_cellulosilytica_JCM_19534_T	Aminobacter_aminovorans_DSM_7048_T
Acuticoccus_yangtzensis_JL1095_T	100	70.71	68.97	69.56	68.47	68.86	68.53	68.11	67.54	67.31	68.28	67.8	68.05	68.32	67.28	68.01	66.95	66.91	67.81	68.18	67.42	67.22	65.93	65.72	65.56	65.99	66.32	65.83	66.16	66.13	65.61	66.17	66.19	65.89	66.05	66.37	66.32	64.95	65.9	65.49	65.94	66.47	66.34	65.54	64.88	65.77	66.24	66.28	66.4
Amorphus_coralli_DSM_19760_T	70.71	100	74.47	74.86	73.88	74.39	73.69	72.8	72.16	71.8	73.88	72.55	72.27	72.63	71.27	72.91	71.28	71.84	72.61	72.69	71.98	72.13	69.33	69.11	69.1	69.46	69.69	69.36	69.58	69.73	69.31	69.85	70.03	69.66	69.67	70.04	70.09	68.63	69.44	69.39	69.82	70.46	70.21	69.81	67.93	69.29	69.89	69.9	70.17
Pseudoxanthobacter_soli_DSM_19599_T	68.97	74.47	100	82.94	74.35	74.24	73.9	74.09	72.44	72.05	74.27	74.51	74.56	74.68	72.98	74.44	73.04	72.27	74.46	74.73	71.76	72.59	69.88	69.64	69.61	69.93	70.12	69.76	70.48	70.34	69.93	70.2	70.53	70.24	70.3	70.51	70.54	69	69.44	69.86	69.87	70.4	70.18	69.24	68.27	69.46	69.97	70.16	70.89
Segnochrobactrum_spirostomi_Sp-1_T	69.56	74.86	82.94	100	74.59	74.62	74.27	74.23	72.86	72.25	74.6	74.73	74.69	74.95	73.68	74.51	73.43	72.52	74.53	74.81	71.73	72.54	70.36	70.07	70.19	70.28	70.74	70.21	70.97	70.79	70.43	70.58	70.87	70.83	70.72	71.13	71.2	69.61	70.1	70.34	70.46	70.79	70.51	69.53	68.4	69.76	70.31	70.45	71.41
Breoghania_corrubedonensis_DSM_23382_T	68.47	73.88	74.35	74.59	100	78.89	77.46	77.49	76.38	76.24	75.9	73.89	73.79	73.88	72.62	74.48	72.51	72.8	74.04	73.59	72.44	72.74	71	70.73	70.79	70.85	71.33	70.88	71.58	71.37	70.94	71.54	71.37	71.33	71.2	71.47	71.65	70.2	70.7	70.92	71.39	71.57	71.44	70.28	69.7	70.74	71.16	71.6	71.8
Hongsoonwoonella_zoysiae_SY4-7_T	68.86	74.39	74.24	74.62	78.89	100	81.6	79.79	79.01	78.04	76.18	73.77	73.79	73.86	72.61	74.59	72.55	72.78	74.22	73.78	72.31	72.4	71.68	71.21	71.39	71.38	71.78	71.25	72	71.78	71.59	72.22	72.33	71.83	71.78	72.09	72.4	70.76	71.03	71.37	71.98	72.11	72.15	70.69	70.29	71.2	71.81	72.19	72.63
Stappia_stellulata_DSM_5886_T	68.53	73.69	73.9	74.27	77.46	81.6	100	79.22	77.95	77.06	75.33	73.35	73.34	73.49	72.25	73.81	72.1	72.32	73.64	73.38	72.13	71.99	70.65	70.2	70.23	70.58	70.94	70.49	70.98	70.79	70.38	71.07	71.11	70.86	70.91	71.15	71.3	69.63	70.22	70.71	71.2	71.53	71.59	69.84	69.54	70.87	71.43	71.36	71.71
Pannonibacter_phragmitetus_DSM_14782_T	68.11	72.8	74.09	74.23	77.49	79.79	79.22	100	81.45	77.89	75.02	73.82	73.46	73.98	72.5	73.98	72.59	71.94	73.95	73.43	71.29	71.96	71.58	71.26	71.3	71.22	71.87	71.37	71.84	71.95	71.22	71.84	72.03	71.71	71.4	71.83	72.1	70.31	70.39	70.96	71.25	71.65	71.52	69.84	69.69	70.44	70.71	71.25	72.24
Roseibium_denhamense_JCM_10543_T	67.54	72.16	72.44	72.86	76.38	79.01	77.95	81.45	100	77.49	74.34	72.6	72.6	72.63	71.39	72.68	70.94	70.85	72.39	72	70.79	70.9	70.54	70.21	70.03	70.29	70.6	70.36	70.63	70.77	70.3	70.88	71.03	70.85	70.25	70.96	71.09	69.47	69.74	69.89	70.57	70.8	70.7	69.3	69.32	70.08	70.39	70.85	71.08
Pseudovibrio_denitrificans_DSM_17465_T	67.31	71.8	72.05	72.25	76.24	78.04	77.06	77.89	77.49	100	73.23	71.9	71.71	71.63	70.74	72.25	70.47	70.37	72.01	71.16	70.06	70.6	69.95	70.04	69.83	69.86	70.19	70.06	70.19	70.24	69.93	70.35	70.38	70.14	69.72	70.19	70.52	69.27	69.5	69.55	70.36	70.34	70.01	68.82	69.26	69.39	69.66	70.43	70.7
Rhodobium_orientis_DSM_11290_T	68.28	73.88	74.27	74.6	75.9	76.18	75.33	75.02	74.34	73.23	100	73.92	73.7	73.81	72.43	73.94	72.5	72.76	73.8	73.6	72.52	72.56	70.77	70.56	70.51	70.68	70.8	70.55	71.17	70.91	70.58	71.14	71.44	71.09	70.72	71.3	71.67	69.82	70.18	70.61	71.03	71.57	71.38	70.37	69.63	71.08	71.4	71.44	71.81
Chthonobacter_albigriseus_KCTC_42450_T	67.8	72.55	74.51	74.73	73.89	73.77	73.35	73.82	72.6	71.9	73.92	100	85.69	83.98	80.68	78.29	72.56	72.45	74.72	74.72	71.49	72.22	70.79	70.54	70.47	70.62	71.23	70.75	71.29	71.4	70.93	71.24	71.44	71.14	71.2	71.34	71.71	70.24	69.96	70.66	70.81	71.21	70.77	69.67	69.01	70.01	70.4	70.64	72.19
Mongoliimonas_terrestris_MIMtkB18_T	68.05	72.27	74.56	74.69	73.79	73.79	73.34	73.46	72.6	71.71	73.7	85.69	100	83.72	79.82	78.41	72.89	71.9	74.24	74.26	71.11	72.03	70.55	70.06	70.13	70.41	70.89	70.22	70.83	70.94	70.23	70.72	70.91	70.71	70.89	70.95	71.39	69.7	69.58	70.36	70.44	70.84	70.58	69.47	68.49	69.71	70.19	70.65	71.5
Oharaeibacter_diazotrophicus_DSM_102969_T	68.32	72.63	74.68	74.95	73.88	73.86	73.49	73.98	72.63	71.63	73.81	83.98	83.72	100	80.97	78.33	73.17	72.24	74.62	74.76	71.45	72.38	70.97	70.48	70.56	70.79	71.5	70.82	71.28	71.41	70.95	71.21	71.56	71.23	71.37	71.63	71.88	70.24	70.24	70.68	70.75	71.25	70.97	69.8	68.85	70.22	70.63	70.84	71.97
Pleomorphomonas_oryzae_DSM_16300_T	67.28	71.27	72.98	73.68	72.62	72.61	72.25	72.5	71.39	70.74	72.43	80.68	79.82	80.97	100	76.71	72.02	70.99	73.63	73.09	70.3	71.64	70.28	70.04	69.95	70.2	70.66	70.11	70.82	70.83	70.22	70.51	70.63	70.52	70.51	70.81	71.2	69.81	69.78	69.77	69.92	70.19	69.79	68.99	68.23	68.95	69.41	69.72	71.22
Hartmannibacter_diazotrophicus_E19_T	68.01	72.91	74.44	74.51	74.48	74.59	73.81	73.98	72.68	72.25	73.94	78.29	78.41	78.33	76.71	100	71.9	71.97	74.14	74	71.73	72.36	70.7	70.53	70.46	70.81	71.08	70.52	71.08	70.81	70.84	70.98	71.16	70.88	70.92	71.17	71.3	70.08	70.25	70.51	70.73	70.8	70.66	69.56	68.98	69.8	70.13	70.62	71.74
Siculibacillus_lacustris_SA-279_T	66.95	71.28	73.04	73.43	72.51	72.55	72.1	72.59	70.94	70.47	72.5	72.56	72.89	73.17	72.02	71.9	100	70.68	72.5	72.64	69.97	70.76	69.32	68.93	68.99	69.23	69.49	69.21	69.86	69.73	68.99	69.7	69.8	69.45	69.39	69.95	69.98	68.67	68.87	69.23	68.96	69.47	69.36	68.35	67.59	68.61	69.27	68.96	69.88
Bauldia_litoralis_ATCC_35022_T	66.91	71.84	72.27	72.52	72.8	72.78	72.32	71.94	70.85	70.37	72.76	72.45	71.9	72.24	70.99	71.97	70.68	100	75.38	75.42	71.35	71.57	69.57	69.33	69.49	69.59	69.41	69.39	69.91	69.66	69.61	69.95	70.16	69.8	69.68	70.07	70.32	69.07	69.04	69.77	69.84	70.42	70.27	69.6	68.37	69.7	69.97	70.02	70.81
Kaistia_adipata_DSM_17808_T	67.81	72.61	74.46	74.53	74.04	74.22	73.64	73.95	72.39	72.01	73.8	74.72	74.24	74.62	73.63	74.14	72.5	75.38	100	81.23	71.93	73.26	71.46	71.45	71.47	71.39	71.74	71.28	71.95	71.78	71.51	71.93	71.87	71.76	71.63	71.93	72.3	70.74	70.62	71.03	71.19	71.74	71.33	70.05	69.97	70.6	71.02	71.27	72.42
Prosthecomicrobium_pneumaticum_DSM_16268_T	68.18	72.69	74.73	74.81	73.59	73.78	73.38	73.43	72	71.16	73.6	74.72	74.26	74.76	73.09	74	72.64	75.42	81.23	100	72.07	73.3	71.06	70.73	70.83	70.91	71.38	70.96	71.76	71.68	70.89	71.3	71.52	71.4	71.32	71.57	71.98	70.37	70.37	71.11	70.83	71.76	71.43	70.29	69.36	70.77	71.05	71.27	72.18
Afifella_marina_DSM_2698_T	67.42	71.98	71.76	71.73	72.44	72.31	72.13	71.29	70.79	70.06	72.52	71.49	71.11	71.45	70.3	71.73	69.97	71.35	71.93	72.07	100	75.61	69.24	69.18	69.01	69.46	69.59	69.32	69.87	69.74	69.42	69.8	70.01	69.51	69.46	70.01	70.02	68.54	69.34	69.55	69.86	70.3	69.97	69.02	68.38	69.89	70.42	70.06	70.39
Faunimonas_pinastri_A52C2_T	67.22	72.13	72.59	72.54	72.74	72.4	71.99	71.96	70.9	70.6	72.56	72.22	72.03	72.38	71.64	72.36	70.76	71.57	73.26	73.3	75.61	100	69.99	69.92	69.81	70.11	70.35	70	70.61	70.43	70.03	70.26	70.51	70.32	70.42	70.46	70.74	69.37	69.51	69.96	70.1	70.65	70.22	69.53	68.52	69.42	69.86	70.03	70.82
Agrobacterium_tumefaciens_B6_T	65.93	69.33	69.88	70.36	71	71.68	70.65	71.58	70.54	69.95	70.77	70.79	70.55	70.97	70.28	70.7	69.32	69.57	71.46	71.06	69.24	69.99	100	85.54	85.85	85.6	84.72	84.81	85.64	84.29	85.49	84.84	84.41	84.68	82.97	84.06	84.83	81.08	79.24	78.65	78.43	78.97	78.62	76.18	73.7	73.8	73.88	75.12	77.1
Endobacterium_cereale_RZME27_T	65.72	69.11	69.64	70.07	70.73	71.21	70.2	71.26	70.21	70.04	70.56	70.54	70.06	70.48	70.04	70.53	68.93	69.33	71.45	70.73	69.18	69.92	85.54	100	88.16	87.07	83.76	84.37	84.51	83.35	84.82	84.06	83.29	83.84	82.41	83.27	84.39	80.66	78.77	78.4	78	78.68	78.17	75.78	73.42	73.5	73.54	74.52	76.65
Neorhizobium_galegae_HAMBI_540_T	65.56	69.1	69.61	70.19	70.79	71.39	70.23	71.3	70.03	69.83	70.51	70.47	70.13	70.56	69.95	70.46	68.99	69.49	71.47	70.83	69.01	69.81	85.85	88.16	100	88.63	83.72	84.32	85.23	83.88	85.97	84.56	84.21	84.57	83.1	83.76	84.59	81.25	78.85	78.73	78.01	78.82	78.49	76.08	73.2	73.33	73.47	74.64	76.58
Pseudorhizobium_marinum_MGL06_T	65.99	69.46	69.93	70.28	70.85	71.38	70.58	71.22	70.29	69.86	70.68	70.62	70.41	70.79	70.2	70.81	69.23	69.59	71.39	70.91	69.46	70.11	85.6	87.07	88.63	100	83.81	84.37	85.05	83.59	85.14	83.96	83.76	84.06	82.48	83.47	84.4	80.74	78.82	78.59	78.06	78.95	78.5	76.25	73.1	73.49	73.72	74.86	76.6
Allorhizobium_undicola_ATCC_700741_T	66.32	69.69	70.12	70.74	71.33	71.78	70.94	71.87	70.6	70.19	70.8	71.23	70.89	71.5	70.66	71.08	69.49	69.41	71.74	71.38	69.59	70.35	84.72	83.76	83.72	83.81	100	85.6	86.62	84.18	84.05	84.07	83.82	83.84	82.6	83.44	84.2	80.21	79.05	78.69	78.37	78.89	78.34	76.21	73.58	73.83	73.94	74.96	76.59
Peteryoungia_ipomoeae_shin9-1_T	65.83	69.36	69.76	70.21	70.88	71.25	70.49	71.37	70.36	70.06	70.55	70.75	70.22	70.82	70.11	70.52	69.21	69.39	71.28	70.96	69.32	70	84.81	84.37	84.32	84.37	85.6	100	86.74	84.04	84.2	84.1	83.5	83.86	82.28	83.5	84.34	80.3	78.71	78.79	78.24	78.8	78.27	76.07	73.57	73.78	73.88	74.74	76.53
Ciceribacter_lividus_DSM_25528_T	66.16	69.58	70.48	70.97	71.58	72	70.98	71.84	70.63	70.19	71.17	71.29	70.83	71.28	70.82	71.08	69.86	69.91	71.95	71.76	69.87	70.61	85.64	84.51	85.23	85.05	86.62	86.74	100	85.08	85.08	84.89	84.85	84.97	83.08	84.36	84.93	81	79.44	79.02	78.73	79.46	78.79	76.74	73.74	74.05	74.22	75.16	77.17
Gellertiella_hungarica_DSM_29853_T	66.13	69.73	70.34	70.79	71.37	71.78	70.79	71.95	70.77	70.24	70.91	71.4	70.94	71.41	70.83	70.81	69.73	69.66	71.78	71.68	69.74	70.43	84.29	83.35	83.88	83.59	84.18	84.04	85.08	100	84.67	84.07	84.3	84.06	82.79	83.81	84.54	80.81	78.79	78.79	78.61	79.04	78.68	76.26	73.56	73.92	74.12	75	77.09
Rhizobium_leguminosarum_USDA_2370_T	65.61	69.31	69.93	70.43	70.94	71.59	70.38	71.22	70.3	69.93	70.58	70.93	70.23	70.95	70.22	70.84	68.99	69.61	71.51	70.89	69.42	70.03	85.49	84.82	85.97	85.14	84.05	84.2	85.08	84.67	100	85.15	84.98	85.4	83.36	84.22	85.06	81.62	78.95	79.05	78.65	79.21	78.82	76.52	73.38	73.82	74	75.09	77.07
Ensifer_adhaerens_ATCC_33212_T	66.17	69.85	70.2	70.58	71.54	72.22	71.07	71.84	70.88	70.35	71.14	71.24	70.72	71.21	70.51	70.98	69.7	69.95	71.93	71.3	69.8	70.26	84.84	84.06	84.56	83.96	84.07	84.1	84.89	84.07	85.15	100	92.03	88.96	84.84	86.76	87.46	81.95	79.08	79.95	79.34	79.84	79.68	77.12	74.05	74.39	74.45	75.67	77.69
Sinorhizobium_fredii_USDA_205_T	66.19	70.03	70.53	70.87	71.37	72.33	71.11	72.03	71.03	70.38	71.44	71.44	70.91	71.56	70.63	71.16	69.8	70.16	71.87	71.52	70.01	70.51	84.41	83.29	84.21	83.76	83.82	83.5	84.85	84.3	84.98	92.03	100	88.44	84.54	86.28	86.89	81.86	79.01	79.72	79.14	79.88	79.7	77.24	74.02	74.49	74.71	75.83	77.6
Pararhizobium_giardinii_H152_T	65.89	69.66	70.24	70.83	71.33	71.83	70.86	71.71	70.85	70.14	71.09	71.14	70.71	71.23	70.52	70.88	69.45	69.8	71.76	71.4	69.51	70.32	84.68	83.84	84.57	84.06	83.84	83.86	84.97	84.06	85.4	88.96	88.44	100	86.02	86.19	87.06	81.79	78.83	79.95	78.85	79.78	79.56	77.08	74.14	74.29	74.31	75.44	77.55
Xaviernesmea_oryzae_CGMCC_1.7048_T	66.05	69.67	70.3	70.72	71.2	71.78	70.91	71.4	70.25	69.72	70.72	71.2	70.89	71.37	70.51	70.92	69.39	69.68	71.63	71.32	69.46	70.42	82.97	82.41	83.1	82.48	82.6	82.28	83.08	82.79	83.36	84.84	84.54	86.02	100	83.89	84.73	80.36	78.25	78.9	78.14	79.07	78.62	76.49	73.1	73.82	74.1	74.86	76.3
Mycoplana_dimorpha_DSM_7138_T	66.37	70.04	70.51	71.13	71.47	72.09	71.15	71.83	70.96	70.19	71.3	71.34	70.95	71.63	70.81	71.17	69.95	70.07	71.93	71.57	70.01	70.46	84.06	83.27	83.76	83.47	83.44	83.5	84.36	83.81	84.22	86.76	86.28	86.19	83.89	100	88.95	81.27	78.89	79.39	78.89	79.73	79.38	77.03	73.82	74.46	74.85	75.65	77.26
Shinella_granuli_DSM_18401_T	66.32	70.09	70.54	71.2	71.65	72.4	71.3	72.1	71.09	70.52	71.67	71.71	71.39	71.88	71.2	71.3	69.98	70.32	72.3	71.98	70.02	70.74	84.83	84.39	84.59	84.4	84.2	84.34	84.93	84.54	85.06	87.46	86.89	87.06	84.73	88.95	100	81.96	79.19	80.25	79.48	80.09	79.85	77.32	74.11	74.77	74.9	75.87	77.77
Onobrychidicola_muellerharveyae_TH2_T	64.95	68.63	69	69.61	70.2	70.76	69.63	70.31	69.47	69.27	69.82	70.24	69.7	70.24	69.81	70.08	68.67	69.07	70.74	70.37	68.54	69.37	81.08	80.66	81.25	80.74	80.21	80.3	81	80.81	81.62	81.95	81.86	81.79	80.36	81.27	81.96	100	76.99	77.8	76.55	77.09	76.94	74.85	72.74	72.89	72.99	73.92	76.08
Martelella_mediterranea_DSM_17316_T	65.9	69.44	69.44	70.1	70.7	71.03	70.22	70.39	69.74	69.5	70.18	69.96	69.58	70.24	69.78	70.25	68.87	69.04	70.62	70.37	69.34	69.51	79.24	78.77	78.85	78.82	79.05	78.71	79.44	78.79	78.95	79.08	79.01	78.83	78.25	78.89	79.19	76.99	100	76.12	76.45	76.39	76.52	75.27	72.38	72.72	73.03	74.02	74.81
Hoeflea_marina_DSM_16791_T	65.49	69.39	69.86	70.34	70.92	71.37	70.71	70.96	69.89	69.55	70.61	70.66	70.36	70.68	69.77	70.51	69.23	69.77	71.03	71.11	69.55	69.96	78.65	78.4	78.73	78.59	78.69	78.79	79.02	78.79	79.05	79.95	79.72	79.95	78.9	79.39	80.25	77.8	76.12	100	81.7	79.06	78.79	76.3	73.47	74.03	74.13	75.2	76.51
Pseudohoeflea_suaedae_YC6898_T	65.94	69.82	69.87	70.46	71.39	71.98	71.2	71.25	70.57	70.36	71.03	70.81	70.44	70.75	69.92	70.73	68.96	69.84	71.19	70.83	69.86	70.1	78.43	78	78.01	78.06	78.37	78.24	78.73	78.61	78.65	79.34	79.14	78.85	78.14	78.89	79.48	76.55	76.45	81.7	100	78.98	78.99	76.67	73.68	74.25	74.58	75.17	76.43
Georhizobium_profundi_WS11_T	66.47	70.46	70.4	70.79	71.57	72.11	71.53	71.65	70.8	70.34	71.57	71.21	70.84	71.25	70.19	70.8	69.47	70.42	71.74	71.76	70.3	70.65	78.97	78.68	78.82	78.95	78.89	78.8	79.46	79.04	79.21	79.84	79.88	79.78	79.07	79.73	80.09	77.09	76.39	79.06	78.98	100	86.17	77.72	74	74.73	74.99	76.07	77.09
Neopararhizobium_haloflavum_XC0140_T	66.34	70.21	70.18	70.51	71.44	72.15	71.59	71.52	70.7	70.01	71.38	70.77	70.58	70.97	69.79	70.66	69.36	70.27	71.33	71.43	69.97	70.22	78.62	78.17	78.49	78.5	78.34	78.27	78.79	78.68	78.82	79.68	79.7	79.56	78.62	79.38	79.85	76.94	76.52	78.79	78.99	86.17	100	77.85	74.05	74.81	75.16	76.12	76.93
Allopararhizobium_mangrovi_BGMRC_6574_T	65.54	69.81	69.24	69.53	70.28	70.69	69.84	69.84	69.3	68.82	70.37	69.67	69.47	69.8	68.99	69.56	68.35	69.6	70.05	70.29	69.02	69.53	76.18	75.78	76.08	76.25	76.21	76.07	76.74	76.26	76.52	77.12	77.24	77.08	76.49	77.03	77.32	74.85	75.27	76.3	76.67	77.72	77.85	100	71.8	73.09	73.41	74.06	74.59
Ahrensia_kielensis_DSM_5890_T	64.88	67.93	68.27	68.4	69.7	70.29	69.54	69.69	69.32	69.26	69.63	69.01	68.49	68.85	68.23	68.98	67.59	68.37	69.97	69.36	68.38	68.52	73.7	73.42	73.2	73.1	73.58	73.57	73.74	73.56	73.38	74.05	74.02	74.14	73.1	73.82	74.11	72.74	72.38	73.47	73.68	74	74.05	71.8	100	78.82	78.29	78.3	74.93
Oceaniradius_stylonematis_StC1_T	65.77	69.29	69.46	69.76	70.74	71.2	70.87	70.44	70.08	69.39	71.08	70.01	69.71	70.22	68.95	69.8	68.61	69.7	70.6	70.77	69.89	69.42	73.8	73.5	73.33	73.49	73.83	73.78	74.05	73.92	73.82	74.39	74.49	74.29	73.82	74.46	74.77	72.89	72.72	74.03	74.25	74.73	74.81	73.09	78.82	100	88.02	79.88	75.61
Roseitalea_porphyridii_MA7-20_T	66.24	69.89	69.97	70.31	71.16	71.81	71.43	70.71	70.39	69.66	71.4	70.4	70.19	70.63	69.41	70.13	69.27	69.97	71.02	71.05	70.42	69.86	73.88	73.54	73.47	73.72	73.94	73.88	74.22	74.12	74	74.45	74.71	74.31	74.1	74.85	74.9	72.99	73.03	74.13	74.58	74.99	75.16	73.41	78.29	88.02	100	79.93	75.61
Oricola_cellulosilytica_JCM_19534_T	66.28	69.9	70.16	70.45	71.6	72.19	71.36	71.25	70.85	70.43	71.44	70.64	70.65	70.84	69.72	70.62	68.96	70.02	71.27	71.27	70.06	70.03	75.12	74.52	74.64	74.86	74.96	74.74	75.16	75	75.09	75.67	75.83	75.44	74.86	75.65	75.87	73.92	74.02	75.2	75.17	76.07	76.12	74.06	78.3	79.88	79.93	100	76.87
Aminobacter_aminovorans_DSM_7048_T	66.4	70.17	70.89	71.41	71.8	72.63	71.71	72.24	71.08	70.7	71.81	72.19	71.5	71.97	71.22	71.74	69.88	70.81	72.42	72.18	70.39	70.82	77.1	76.65	76.58	76.6	76.59	76.53	77.17	77.09	77.07	77.69	77.6	77.55	76.3	77.26	77.77	76.08	74.81	76.51	76.43	77.09	76.93	74.59	74.93	75.61	75.61	76.87	100
Oryzicola_mucosus_ROOL2_T	66.28	70.01	70.81	71.27	71.59	72.59	71.57	72.12	70.75	70.41	71.63	71.78	71.37	71.8	71.04	71.48	70.12	70.75	72.22	72.13	70.3	70.66	76.71	76.26	76.44	76.29	76.48	76.17	76.66	76.58	76.63	77.35	77.35	77.21	76.2	76.93	77.24	75.37	74.71	76.17	76.13	76.91	76.5	74.4	74.16	75.08	75.2	76.59	86.81
Aquamicrobium_defluvii_DSM_11603_T	66.54	70.46	71.37	71.69	72.19	72.82	71.97	72.36	71.14	70.82	72.03	72.18	71.81	72.4	71.15	71.97	70.15	71.15	72.43	72.32	70.77	70.88	76.92	76.33	76.34	76.56	76.65	76.51	77.08	77.03	76.75	77.44	77.38	77.12	76.32	77.44	77.7	76.01	74.88	76.33	76.54	77.32	76.98	75	74.5	75.88	75.75	76.73	85.03
Mesorhizobium_loti_DSM_2626_T	65.94	70.06	70.76	71.26	71.67	72.31	71.37	71.7	70.38	70.11	71.53	71.73	71.33	71.69	70.91	71.33	69.92	70.68	72.08	72.1	70.14	70.58	76.53	76.27	76.42	76.36	76.2	76.01	76.57	76.61	76.84	77.01	77.06	77.03	75.85	76.86	77.38	75.77	74.48	76.13	76.29	76.78	76.66	74.6	74.54	75.19	75.39	76.66	87.36
Pseudaminobacter_salicylatoxidans_DSM_6986_T	66.65	70.74	71.46	71.77	72.26	73.05	72.09	72.43	71.14	70.97	72.26	72.21	71.76	72.33	71.25	71.98	70.15	70.97	72.72	72.66	70.76	71.14	77.13	76.69	76.75	76.64	76.83	76.77	77.29	77.24	77.12	77.76	77.81	77.49	76.44	77.72	78.03	76.09	75.14	76.5	76.61	77.62	77.45	75.06	74.66	75.94	76.1	77.21	86.53
Corticibacterium_populi_KCTC_42249_T	66.31	70.19	70.81	71.02	71.68	72.08	71.42	71.65	70.53	70.19	71.55	71.73	71.22	71.65	70.88	71.48	69.83	70.36	72.07	71.92	70.41	71.18	76.1	75.95	75.83	76.12	76.14	76.05	76.35	76.17	76.17	76.46	76.71	76.44	75.85	76.26	76.89	75.27	74.48	75.67	75.74	76.64	76.27	74.44	74.28	75.03	75.04	76.07	81.96
Tianweitania_sediminis_Z8_T	66.42	70.2	70.51	70.98	71.51	71.95	71.35	71.61	70.17	69.87	71.3	71.64	71.02	71.69	70.58	71.06	69.71	70.39	71.78	71.8	70.28	70.71	75.91	75.44	75.39	75.73	75.77	75.75	76.16	76	75.82	76.2	76.27	76.16	75.59	76.07	76.52	75.05	74.14	75.48	75.64	76.29	76.02	74.12	73.77	74.6	74.81	76.04	81.63
Aquibium_oceanicum_MCCC_1K02305_T	66.8	70.71	71.11	71.72	71.96	72.71	72.06	72.02	70.93	70.38	72.15	72.27	71.74	72.13	71.12	71.57	70.08	70.95	72.07	72.22	70.98	71.02	76.38	75.84	76.05	76.17	76.11	75.8	76.41	76.26	76.39	77.1	77.06	76.84	76.08	76.87	77.44	75.48	74.57	76.18	76.35	77.17	77.31	75.17	74.56	75.96	76.18	77.34	82.96
Chelativorans_multitrophicus_DSM_9103_T	66.85	70.69	71	71.59	72.14	72.95	71.9	72.09	70.97	70.67	72.15	72.11	71.63	71.92	70.8	71.63	69.98	71.16	72.03	72.52	71.08	71.1	75.93	75.49	75.64	75.93	76.04	75.6	76.36	76.34	76.04	76.28	76.55	76.3	75.53	76.29	76.62	74.73	74.73	75.58	75.89	76.26	76.51	74.86	74.22	75.69	75.92	76.53	80.99
Limoniibacter_endophyticus_KCTC_42097_T	65.75	69.56	70.09	70.43	70.89	71.52	70.79	71.23	70.34	69.95	70.75	70.74	70.21	70.61	69.72	70.49	69	69.54	71.22	71.13	69.8	69.91	75.59	75.41	75.24	75.54	75.59	75.38	75.78	75.46	75.54	75.97	75.85	75.67	74.9	75.73	76.05	74.4	73.77	74.64	75.11	75.63	75.47	73.41	73.78	74.22	74.22	75.23	79.78
Notoacmeibacter_marinus_XMTR2A4_T	65.65	68.86	68.94	69.41	70.07	70.69	70.15	70.12	69.46	69.18	70.19	69.8	69.42	69.88	69.01	69.52	67.94	69.12	70.33	70.31	69.45	69.24	73.3	72.9	73.06	73.44	73.34	73.22	73.48	73.8	73.17	73.8	74.07	73.44	73.35	73.77	74.21	72.62	72.31	73.2	74.05	74.32	74.06	72.45	72.7	73.76	74.05	74.46	75.67
Zhengella_mangrovi_X9-2-2_T	66.67	70.37	70.82	71.28	72.12	72.89	72.3	72.31	71.32	70.69	72.06	71.57	71.43	71.82	70.6	71.47	70.09	70.76	72.11	72.08	70.71	70.8	76.66	76.3	76.23	76.4	76.77	76.5	77.14	77.1	76.59	77.37	77.41	77.17	76.58	77.14	77.46	75.65	75.05	76.46	76.72	77.5	77.22	75.05	75.25	76.5	76.69	77.59	80.52
Bartonella_bacilliformis_KC583_T	62.57	65.9	66.04	66.51	67.04	67.67	66.96	67.39	66.39	66.66	67.06	66.72	66.21	66.45	66.2	66.49	65.23	65.95	67.28	66.82	66.16	66.07	70.11	70.04	70.12	70.34	70.19	69.88	70.28	70.44	70.02	70.53	70.65	70.37	70	70.63	70.49	69.59	69.37	69.74	70.13	70.38	70.18	68.38	69.05	69.01	69.27	70.07	71.62
Brucella_melitensis_16M_T	65.96	69.71	70.44	71.17	71.62	72.35	71.48	71.99	70.64	70.82	71.17	71.58	71.11	71.57	70.8	71.16	69.58	70.25	72.11	71.78	69.98	70.6	77.01	76.64	76.55	76.32	76.86	76.48	77.04	77	76.59	77.5	77.53	77.15	76.35	77.32	77.61	75.67	74.81	76.01	76.21	76.43	76.33	74.3	74.32	74.82	75.03	75.93	79.58
Brucella_anthropi_ATCC_49188_T	66.16	69.88	70.48	71.23	71.68	72.48	71.82	72.32	70.83	70.98	71.39	71.65	71.23	71.76	70.92	71.26	69.79	70.38	72.51	72.05	70.18	70.8	77.3	77.1	76.9	76.72	77.17	76.78	77.22	77.3	76.93	77.78	77.66	77.5	76.63	77.76	77.89	75.89	74.98	76.24	76.46	76.85	76.62	74.54	74.69	74.89	75.12	76.17	79.83
Falsochrobactrum_ovis_DSM_26720_T	65.87	69.28	70.05	70.54	71.16	71.78	71.39	71.63	70.35	70.47	70.86	71.1	70.48	70.92	70.29	70.66	69.35	69.88	71.77	71.36	69.65	70.2	76.24	75.84	75.84	75.84	76.16	76.15	76.38	76.38	75.81	76.61	76.67	76.51	75.87	76.65	76.6	75.02	74.4	75.32	75.72	76.15	75.89	73.81	74.19	74.29	74.55	75.49	78.52
Paenochrobactrum_gallinarii_DSM_22336_T	65.41	68.7	69.43	69.94	70.71	71.23	70.62	71.05	70.08	69.83	70.35	70.27	69.91	70.4	69.68	70.21	68.88	69.37	71.53	70.96	68.99	69.52	75.92	75.54	75.44	75.52	75.67	75.62	75.73	76.09	75.42	76.27	76.28	76.04	75.28	76.18	76.34	74.61	73.84	75.05	75.29	75.64	75.37	73.19	73.88	74.02	73.92	75	78.11
Pseudochrobactrum_asaccharolyticum_DSM_25619_T	65.71	69.09	69.75	70.32	71.12	71.64	70.99	71.81	70.34	70.4	70.79	70.83	70.48	70.97	70.2	70.69	69.1	69.77	71.93	71.12	69.35	70.06	76.53	76.1	76.01	76.12	76.28	75.95	76.18	76.33	76.01	77	76.68	76.53	75.87	76.79	76.92	75.05	74.33	75.61	75.59	76.18	75.84	73.55	74.35	74.35	74.15	75.44	78.7
Paramesorhizobium_deserti_A-3-E_T	66.57	70.51	71.31	71.86	72.55	72.98	72.01	72.52	71.1	71.02	72.34	72.33	71.75	72.07	71.39	72.06	70.3	71.18	72.89	72.7	70.88	71.24	77.69	77.15	77.12	77.24	77.3	77.07	77.78	77.72	77.59	78.22	78.34	78.08	77.17	78.09	78.44	76.72	75.36	76.92	77.06	77.5	77.6	75.2	75.28	76.22	76.42	77.54	81.17
Phyllobacterium_myrsinacearum_DSM_5892_T	66.12	70.11	70.75	71.3	71.69	72.37	71.63	72.24	70.8	70.62	71.54	71.88	71.08	71.78	71.03	71.46	69.95	70.69	72.64	72.06	70.03	70.59	77.3	77.11	77.21	77.01	76.97	76.76	77.29	77.2	77.34	77.77	77.91	77.81	76.84	77.6	77.89	76.33	75.16	76.59	76.5	77.35	77.18	74.85	74.65	75.25	75.2	76.82	80.65
Aurantimonas_coralicida_DSM_14790_T	66.47	70.17	70.11	70.45	71.29	71.35	70.99	70.63	69.92	69.36	71.1	70.43	70.29	70.78	69.49	70.54	69.26	69.66	70.91	71.16	70.19	70.59	73.2	72.84	72.72	73.24	73.09	72.9	73.32	73.38	73.21	73.59	73.67	73.44	73.42	73.77	74.09	72.18	72.26	73.01	73.25	74.14	73.86	72.37	71.44	72.44	72.76	73.37	74.44
Fulvimarina_pelagi_HTCC2506_T	65.57	68.84	68.63	69.04	69.8	70.1	69.5	69.14	68.89	68.29	70.01	69.31	68.72	69.06	68.45	69.18	67.63	68.38	69.46	69.57	69.23	69.09	71.59	71.3	71.29	71.53	71.7	71.31	71.71	71.86	71.53	72.1	72.33	72.02	71.77	72.28	72.35	70.84	70.94	71.25	72.24	72.42	72.36	71.1	70.25	71.35	71.62	72.12	72.81
Mangrovicella_endophytica_5T4P-12-1_T	66.69	70.24	70.87	71.1	71.3	71.8	71.21	71.11	70.15	69.46	71.27	71	70.65	71.37	70.32	70.59	69.55	70.09	71.43	71.9	70.42	70.87	74.08	73.81	73.83	74.3	74.23	73.85	74.37	74.51	74.14	74.49	74.6	74.32	74.41	74.45	74.66	73.11	72.67	73.65	73.93	74.7	74.31	72.79	71.77	72.81	73.14	74	75.16
Consotaella_salsifontis_USBA_369_T	66.69	69.92	70.48	70.88	71.25	71.36	70.71	70.59	69.84	69.44	71.57	70.91	70.64	71.33	70.02	70.43	69.4	69.67	71.12	71.52	70.51	70.65	73.21	72.89	72.89	73.31	73.45	72.81	73.54	73.5	73.18	73.69	73.69	73.61	73.31	73.69	73.83	72.32	72.22	72.98	73.24	73.98	73.81	72.35	71.02	72.4	72.6	73.2	74.57
Aureimonas_altamirensis_DSM_21988_T	66.57	70.01	70.67	71.26	71	71.24	70.73	70.81	69.87	69.37	71.05	70.57	70.59	70.94	69.95	70.82	69.03	69.72	71	71.43	70.23	70.55	73.29	73.02	72.98	73.24	73.57	73.05	73.55	73.43	73.15	73.71	73.68	73.46	73.45	73.67	73.92	72.23	72.45	73.09	73.08	73.89	73.55	72.15	71.38	72.17	72.48	73.11	74.24
Salaquimonas_pukyongi_RR3-28_T	65.18	68.65	68.9	69.18	70.19	70.83	70.18	70.23	69.72	69.28	70.54	69.71	69.24	69.56	69	69.66	67.97	69.26	70.2	70.3	69.48	69	72.02	71.66	71.85	71.86	71.87	71.94	72.24	72.17	71.85	72.35	72.59	72.42	71.86	72.36	72.84	71.16	71.41	71.64	72.35	72.52	72.59	70.96	71.46	72.75	72.9	73.22	72.87
Arsenicitalea_aurantiaca_42-50_T	66.19	68.98	69.18	69.73	69.53	69.85	69.65	69.65	69.15	68.68	69.64	69.37	69.18	69.58	68.91	69.51	68.22	68.5	70.03	69.95	68.71	69.02	68.31	68.19	68.08	68.26	68.34	68	68.48	68.48	67.99	68.42	68.38	68.38	68.41	68.55	68.78	67.56	67.94	67.76	68.13	68.48	68.37	67.31	66.92	67.62	67.87	68.13	68.69
Devosia_riboflavina_IFO_13584_T	64.96	67.61	68.31	68.45	68.71	69.01	68.27	68.76	68.19	68.01	68.38	68.67	68.18	68.83	68.21	68.74	67.14	67.51	69.34	68.82	67.47	67.58	67.8	67.91	67.71	67.77	67.94	67.66	68.19	68.1	67.48	67.98	68.04	67.96	67.7	68.01	68.15	67.36	67.29	67.03	67.6	67.84	67.49	66.49	66.42	67.01	67.16	67.71	68.33
Paradevosia_shaoguanensis_J5-3_T	65.39	68.22	68.82	69.12	69.33	69.5	69.13	69.31	68.59	68.39	69.26	69.01	68.76	69.06	68.75	69.2	67.63	68.22	69.89	69.4	68.26	68.27	68.01	67.89	67.7	67.91	67.97	67.85	68.36	68.39	67.72	68.07	68.24	67.97	67.72	68.28	68.4	67.29	67.52	67.26	67.77	67.82	67.67	66.92	66.38	67.08	67.51	67.79	68.36
Pelagibacterium_halotolerans_B2_T	65.87	68.97	69.06	69.44	70.07	70.27	69.91	69.82	69.53	68.97	69.53	69.34	69.06	69.13	68.64	69.65	67.65	68.63	70.07	69.94	68.78	68.85	68.67	68.71	68.38	68.79	68.66	68.45	68.79	68.9	68.47	68.82	68.86	68.66	68.42	69.01	69.04	67.99	68.08	67.85	68.87	68.78	68.6	67.48	67.22	67.69	68.17	68.44	68.88
Cucumibacter_marinus_DSM_18995_T	65.43	68.68	68.45	68.92	69.44	70.15	69.39	69.49	69.27	68.86	69.63	69.03	68.8	68.95	68.38	69.17	67.38	68.18	69.14	68.8	68.25	68.18	67.88	67.87	67.66	67.83	68.24	67.98	68.35	68.35	68.08	68.37	68.52	68.26	67.97	68.4	68.55	67.31	67.8	67.68	68.49	68.66	68.59	67.28	67.06	67.89	68.13	68.35	68.39
Maritalea_myrionectae_DSM_19524_T	65.23	68.53	68	68.24	69.35	70.01	69.52	69.26	69.24	69.26	69.26	68.32	68.18	68.31	68.02	69.04	67.21	67.97	68.99	68.48	67.98	67.82	67.88	67.7	67.34	67.7	67.62	67.55	67.92	67.88	67.54	68.13	68.13	67.94	67.32	68.01	68.15	67.09	67.61	67.25	68.1	67.96	67.87	66.99	66.99	67.26	67.57	68.1	68.47
Cohaesibacter_gelatinilyticus_DSM_18289_T	66.33	70.52	70.37	70.65	72.53	73.22	72.34	72.67	72.21	72.73	72.03	70.74	70.4	70.72	70.08	71.25	69.36	70.1	71.44	70.83	69.52	69.88	69.72	69.63	69.55	69.64	69.88	69.81	69.86	69.75	69.57	69.84	70.01	69.92	69.41	70	70.18	68.97	69.3	68.91	69.77	69.77	69.77	68.52	69.26	69.18	69.34	69.74	70.32
Afipia_felis_ATCC_53690_T	65.93	69.58	70.44	70.91	69.85	70.06	69.63	69.95	68.82	68.65	70.3	70.42	70.11	70.71	69.73	69.91	69.52	69.76	71.22	70.86	68.51	69.05	67.89	67.83	67.88	68.07	68.09	67.79	68.36	68.37	67.84	68.12	68.22	68.1	67.93	68.22	68.55	67.39	67.48	67.51	67.76	68.06	68.03	66.87	66.57	67.19	67.46	67.65	68.79
Afipia_carboxidovorans_OM5_T	66.03	69.48	70.71	70.99	69.94	70.05	69.87	70.07	68.95	68.73	70.2	70.27	70	70.44	69.61	69.96	69.51	69.76	71.28	71.03	68.73	69.15	67.79	67.66	67.6	67.82	67.99	67.61	68.22	68.3	67.76	67.94	67.94	67.89	67.87	68.08	68.46	67.16	67.34	67.37	67.68	68.11	67.77	66.86	66.41	67.17	67.43	67.51	68.58
Bradyrhizobium_japonicum_USDA_6_T	65.73	69.38	70	70.53	69.94	69.95	69.37	69.52	68.59	68.3	70.22	70.38	69.91	70.53	69.86	69.87	69.27	69.63	70.74	70.37	68.55	68.81	67.74	67.46	67.46	67.65	67.82	67.44	67.97	68.24	67.65	67.85	67.98	67.81	67.7	68.05	68.19	67.17	67.09	67.35	67.79	67.88	67.61	66.62	66.38	67.05	67.24	67.26	68.73
Tardiphaga_robiniae_LMG_26467_T	65.5	69.1	69.86	70.4	69.52	69.69	69.06	69.49	68.39	68.26	69.96	69.99	69.69	70.11	69.42	69.61	69.02	69.36	70.79	70.44	68.06	68.47	67.65	67.4	67.51	67.61	67.57	67.26	67.9	67.84	67.66	67.73	67.89	67.63	67.64	67.84	67.97	66.8	67.05	67.36	67.38	67.86	67.44	66.43	66.36	66.84	67.24	67.31	68.31
Nitrobacter_winogradskyi_Nb-255_T	65.37	68.85	69.59	69.94	69.16	69.44	68.91	69.12	67.9	67.82	69.82	69.7	69.52	69.82	68.99	69.16	68.76	69.24	70.09	70.23	68.04	68.31	67.17	67.12	67.17	67.33	67.3	67.06	67.53	67.71	67.13	67.38	67.54	67.43	67.35	67.64	67.84	66.75	66.96	67.09	67.32	67.63	67.49	66.41	65.83	66.7	66.96	67.03	67.98
Pseudolabrys_taiwanensis_CCUG_51779_T	66.43	70.35	71.25	71.49	70.61	70.76	70.01	70.31	69.16	68.93	70.72	70.91	70.56	71.02	70	70.66	69.52	70.46	71.36	71.48	69.55	69.73	68.01	67.8	68.11	68.13	68.31	67.85	68.43	68.52	68.18	68.37	68.48	68.29	67.99	68.55	68.7	67.66	67.64	67.71	68.08	68.7	68.42	67.18	66.7	67.61	67.93	68.09	69.14
Undibacter_mobilis_GY_H_T	65.62	69.61	69.97	70.43	69.86	69.82	69.15	69.6	68.52	68.06	69.75	69.94	69.62	69.98	69.32	69.73	68.58	69.64	70.55	70.3	68.79	68.92	67.39	67.26	67.41	67.39	67.51	67.15	67.71	67.72	67.38	67.63	67.63	67.51	67.1	67.66	67.93	66.94	66.9	67.02	67.35	67.94	67.37	66.26	66.17	67.18	67.31	67.49	68.43
Pseudorhodoplanes_sinuspersici_RIPI_110_T	66.59	70.76	70.99	71.46	70.61	70.82	70.23	70.5	69.45	69.04	71.37	71.22	70.72	71.25	70.06	70.69	69.95	70.18	71.2	71.24	69.35	69.51	68.52	68.39	68.38	68.48	68.87	68.38	69.04	69.05	68.6	68.95	68.89	68.79	68.57	69.09	69.3	67.76	68.01	68.18	68.47	68.93	68.57	67.37	67.28	68.09	68.54	68.58	69.43
Rhodoplanes_roseus_DSM_5909_T	66.2	70.02	71.22	71.38	70.29	70.74	69.93	70.05	68.97	68.27	71.49	71.44	71.1	71.56	70.31	70.4	70.22	70.26	71.17	71.68	69.6	69.68	67.89	67.69	67.71	67.99	68.01	67.55	68.44	68.36	67.94	68.27	68.56	68.15	67.99	68.4	68.8	67.44	67.67	67.65	67.8	68.45	68.22	67.39	66.26	67.7	68.09	68.01	68.74
Variibacter_gotjawalensis_GJW-30_T	65.88	69.74	70.62	71.13	70.03	70.63	70.23	69.82	69.15	68.56	70.79	71.09	70.52	70.84	69.9	70.09	69.62	69.92	71.32	71.03	69.04	69.1	68.29	68.07	68.05	68.16	68.25	67.88	68.49	68.64	68.24	68.73	68.73	68.43	67.99	68.48	68.78	67.61	67.73	68	68.15	68.87	68.42	67.31	67.42	67.93	68.07	68.49	69.4
Ancylobacter_aquaticus_DSM_101_T	66.28	70.37	71.54	71.64	70.23	70.67	70.41	70.33	69.38	68.98	70.63	71.13	70.74	71.31	69.78	70.38	69.98	69.86	71.54	71.68	68.93	69.16	68.14	67.99	68	68.17	68.4	68.11	68.46	68.6	68.04	68.55	68.77	68.45	68.33	68.7	68.98	67.47	67.9	68	67.99	68.5	68.33	67.56	66.88	68.09	68.41	68.33	68.99
Ancylobacter_tetraedralis_DSM_5895_T	66.55	70.5	71.77	71.97	70.58	70.96	70.89	70.85	69.57	69.18	70.94	71.51	70.96	71.56	70.41	70.96	70.3	69.87	71.79	71.98	69.26	69.61	68.43	68.3	68.27	68.56	68.73	68.32	68.89	69.1	68.48	68.76	68.94	68.75	68.64	68.95	69.23	67.88	68.18	68.29	68.17	68.61	68.59	67.72	67.12	68.02	68.39	68.45	69.33
Ancylobacter_novellus_ATCC_8093_T	66.92	71.08	72.04	72.37	70.93	71.44	70.91	71.14	69.87	69.61	71.31	71.9	71.42	71.95	70.59	71.21	70.37	70.51	72.33	72.45	69.74	69.96	68.92	68.68	68.73	68.84	69.17	68.75	69.44	69.44	69	69.45	69.6	69.26	69.01	69.37	69.6	68.35	68.54	68.69	68.86	69.17	69.02	68.21	67.54	68.68	68.93	68.95	69.92
Aquabacter_spiritensis_DSM_9035_T	67.19	71.04	71.96	72.11	70.46	70.77	70.48	70.79	69.43	68.89	70.85	71.2	71.25	71.59	69.91	70.82	70.46	69.83	71.48	71.91	69.4	69.72	68.05	67.92	67.85	68.19	68.25	67.99	68.42	68.62	68.05	68.58	68.6	68.38	68.31	68.76	68.83	67.49	67.88	67.94	67.83	68.63	68.49	67.52	66.57	67.91	68.25	68.36	69.09
Azorhizobium_caulinodans_ORS_571_T	67.03	71.14	72.08	72.43	70.88	71.22	70.76	71.14	69.81	69.5	71.22	71.91	71.45	72.04	70.71	71.33	70.51	70.38	72.13	72.38	69.78	69.87	68.7	68.78	68.47	68.78	68.99	68.63	69.03	69.18	68.6	69.18	69.12	68.87	68.6	69.25	69.37	67.99	68.44	68.39	68.42	68.93	68.67	67.63	67.21	68.24	68.42	68.58	69.58
Xanthobacter_autotrophicus_DSM_432_T	66.86	70.49	71.67	71.9	70.41	70.68	70.39	70.67	69.41	68.84	70.72	71.21	70.87	71.36	69.79	70.37	70.09	69.95	71.45	71.84	69.3	69.53	68.05	68.16	67.91	68.23	68.31	67.92	68.5	68.69	68.03	68.31	68.44	68.27	68.11	68.57	68.65	67.23	67.84	67.84	67.9	68.39	68.23	67.03	66.62	67.62	67.88	68.03	68.97
Blastochloris_viridis_ATCC_19567_T	66.54	70.43	71.65	71.88	70.95	70.95	70.3	70.94	69.53	68.9	71.48	71.59	71.06	71.79	70.46	70.75	70.68	70.2	71.26	71.35	69.41	69.57	68.42	68.14	68.14	68.27	68.47	68.22	68.76	68.61	68.28	68.58	68.72	68.66	68.4	68.94	69.03	67.63	67.76	68.19	67.93	68.58	68.3	67.52	66.88	68.16	68.27	68.47	69.33
Phreatobacter_oligotrophus_DSM_25521_T	66.41	70.34	71.46	71.92	70.79	71.26	71.02	71.24	70.25	69.58	71.22	71.86	71.47	71.93	70.64	71.1	70.23	70.12	72.32	72.02	69.43	69.67	69.14	68.93	68.95	69.16	69.43	69.05	69.6	69.49	69.15	69.43	69.42	69.42	68.88	69.55	69.88	68.48	68.68	68.89	68.92	69.26	68.96	68.07	67.7	68.45	69	69.04	70.17
Alsobacter_metallidurans_CGMCC_1.12214_T	66.44	70.69	71.66	72.11	70.98	71.37	70.85	71.15	69.94	69.35	70.95	71.83	71.64	72.09	70.66	71.25	70.43	70.48	71.87	71.91	69.05	70.15	68.72	68.48	68.38	68.62	68.88	68.52	69.15	69.06	68.48	68.94	68.96	68.81	68.54	69.18	69.42	67.95	67.99	68.28	68.33	69.03	68.78	67.58	67.25	68.16	68.49	68.7	69.44
Bosea_thiooxidans_DSM_9653_T	66.42	70.16	71.06	71.42	70.71	71.06	70.41	70.83	69.94	69.3	70.4	71.44	71.03	71.71	70.22	71.08	69.72	69.69	71.69	71.64	69.3	69.64	68.79	68.55	68.57	68.77	68.96	68.7	69.24	69.08	68.68	68.97	68.9	68.95	68.64	68.99	69.49	68.18	68.28	68.36	68.43	69.09	68.79	67.51	67.46	68.16	68.55	68.73	69.73
Enterovirga_rhinocerotis_DSM_25903_T	65.62	69.27	69.98	70.49	69.32	69.42	69.25	69.31	68.41	67.53	69.82	70.24	69.86	70.59	69.23	69.45	69.03	68.55	70.2	70.2	68.35	68.59	67.54	67.41	67.36	67.67	67.64	67.4	67.99	67.96	67.57	67.74	67.87	67.87	68.01	68.08	68.33	67.04	67.22	67.45	67.56	68.02	67.86	66.75	66.35	67.29	67.8	67.54	68.38
Methylobacterium_organophilum_NBRC_15689_T	65.32	68.61	69.51	69.92	68.98	69.5	69.04	69.22	68.05	67.64	69.37	69.98	69.75	70.47	69.07	69.21	68.76	68.3	69.85	69.98	68.08	68.38	67.19	67.09	67.13	67.15	67.38	67.03	67.69	67.58	67.37	67.49	67.46	67.49	67.4	67.65	67.97	66.68	66.82	66.97	67.22	67.69	67.31	66.35	66	67.05	67.36	67.27	68.08
Methylorubrum_extorquens_strain_TK_0001_T	65.19	68.16	69.22	69.65	68.5	69.12	68.82	68.88	67.68	67.39	69	69.71	69.57	70.01	68.72	68.94	68.6	68.07	69.52	69.62	67.82	67.98	66.88	66.75	66.84	67.02	66.99	66.68	67.29	67.38	66.94	67.12	67.16	67.25	67.09	67.29	67.56	66.36	66.54	66.8	66.85	67.48	67.05	66.1	65.6	66.85	67.03	66.86	67.64
Microvirga_subterranea_DSM_14364_T	66.07	69.97	70.74	71.39	70.39	71.02	70.51	70.59	69.44	69	70.53	71.28	70.8	71.37	70.31	70.81	69.87	69.51	71.07	71.26	68.98	69.66	68.63	68.38	68.48	68.63	68.69	68.34	68.88	68.86	68.62	68.9	68.86	68.78	68.67	68.98	69.34	67.93	68.12	68.09	68.52	68.86	68.78	67.53	67.22	68.21	68.57	68.52	69.36
Salinarimonas_rosea_DSM_21201_T	66.28	69.58	70.59	70.62	69.8	70.08	69.93	69.75	68.69	68.21	70.15	70.99	70.73	71.29	69.59	69.9	69.35	69.28	70.82	71.02	68.43	68.75	67.93	67.42	67.45	67.7	67.71	67.31	68.11	68.06	67.64	67.77	67.82	68.03	68.02	68.29	68.51	66.98	67.28	67.5	67.51	68.24	67.95	67.05	66.08	67.74	67.94	67.81	68.37
Saliniramus_fredricksonii_HL-109_T	65.85	69.29	69.98	70.21	69.43	70.02	69.8	69.55	68.57	68.27	70.04	70.21	69.87	70.09	68.85	69.53	68.65	68.85	70.31	70.29	68.05	68.45	67.69	67.25	67.38	67.61	67.49	67.43	67.99	67.83	67.61	67.99	67.93	67.84	67.76	68.12	68.43	66.72	67.14	67.45	67.6	68.15	67.97	67.21	66.45	67.35	67.79	67.93	68.28
Camelimonas_lactis_DSM_22958_T	66.04	69.39	70	70.31	69.5	69.87	69.41	69.65	68.37	68.1	69.63	69.93	69.64	70.22	69.08	69.38	68.84	68.57	70.38	70.12	67.98	68.32	67.34	67.16	67	67.36	67.42	67.22	67.53	67.85	67.24	67.44	67.58	67.45	67.5	67.86	68.01	66.5	66.93	67.08	67.25	67.93	67.82	66.16	66.25	67.1	67.54	67.36	68.12
Chelatococcus_asaccharovorans_DSM_6462_T	66.41	70.02	71.21	71.62	70.39	70.77	70.31	70.27	69.21	68.84	70.63	71.1	70.94	71.1	69.9	70.67	69.64	69.76	71.48	71.51	69.14	69.61	68.07	67.88	67.93	67.91	68.23	67.94	68.52	68.55	68.12	68.36	68.41	68.33	68.33	68.43	68.92	67.34	67.55	67.76	67.96	68.5	68.39	67.04	66.55	67.67	68.12	68.02	68.96
Pseudochelatococcus_lubricantis_DSM_103870_T	66.18	69.68	70.48	70.82	69.68	69.81	69.44	69.61	68.22	67.83	69.59	70.36	69.96	70.4	69.45	69.86	68.98	68.86	70.48	70.72	68.2	68.97	67.56	67.22	67.31	67.43	67.83	67.33	67.88	67.88	67.33	67.7	67.78	67.64	67.88	67.93	68.35	66.8	67.25	67.16	67.32	67.78	67.73	66.76	66.2	67.08	67.48	67.55	67.91
Beijerinckia_indica_ATCC_9039_T	65.17	68.3	69.24	69.74	68.66	69.25	68.65	68.89	67.97	67.56	68.98	69.02	68.82	69.1	68.22	69.04	68.27	67.89	69.63	69.45	67.4	67.98	66.66	66.53	66.44	66.79	66.76	66.45	66.86	67	66.67	66.94	66.93	66.91	66.8	67.09	67.25	66.08	66.21	66.26	66.4	66.67	66.52	65.93	65.47	66.09	66.52	66.72	67.15
Methylocapsa_acidiphila_B2_T	65.04	68.36	69.26	69.68	68.84	68.96	68.92	68.82	67.93	67.31	69.21	69.21	68.85	69.27	68.32	68.78	68.36	68.15	69.74	69.56	67.67	67.98	66.74	66.51	66.46	66.54	66.77	66.46	66.88	67.01	66.56	66.87	67.01	66.86	66.7	67.11	67.14	66.14	66.07	66.42	66.56	66.89	66.85	66.14	65.38	66.24	66.38	66.76	67.53
Methyloferula_stellata_AR4_T	65.21	68.53	69.85	70.03	69.42	69.81	69.27	69.46	68.48	67.89	69.33	69.47	68.85	69.23	68.66	69.24	68.59	68.6	69.76	69.52	67.87	67.97	67.36	67.15	67.12	67.41	67.36	67.07	67.56	67.43	67.16	67.49	67.52	67.38	67.42	67.51	67.75	66.55	66.89	66.88	67.01	67.23	67.4	66.27	66.09	66.62	66.88	67.22	68.02
Methylovirgula_ligni_DSM_19998_T	65.05	68.52	69.27	69.51	68.73	69.15	68.52	68.91	67.9	66.82	68.86	69.06	68.44	69.1	68.24	68.75	68.27	68.16	69.65	69.51	67.46	67.68	66.56	66.63	66.63	66.72	66.89	66.53	66.99	67.25	66.83	67.11	67.11	66.84	66.78	67.08	67.4	66.16	66.26	66.48	66.55	66.92	66.74	66.28	65.51	66.41	66.51	66.71	67.36
Methylocystis_parva_OBBP_T	65.2	68.35	69.09	69.37	68.5	68.91	68.47	68.84	68.11	67.19	68.95	69.11	68.8	69.31	68.3	69.03	68.45	67.72	69.6	69.45	67.48	67.7	66.81	66.75	66.71	66.83	67.14	66.84	67.46	67.52	66.83	67.15	67.22	67.11	66.88	67.31	67.42	66.25	66.33	66.26	66.55	67.01	66.82	65.96	65.49	66.42	66.86	66.71	67.4
Methylosinus_trichosporium_OB3b_T	65.03	68.22	69.1	69.5	68.3	68.7	68.3	68.5	67.76	67.04	68.99	69.17	68.97	69.44	68.46	68.63	68.6	67.8	69.41	69.4	67.39	67.65	66.65	66.37	66.34	66.65	66.77	66.49	67.08	67.32	66.75	66.99	67.1	66.8	66.83	67.09	67.4	66.21	66.3	66.44	66.55	66.71	66.73	66.07	65.32	66.41	66.86	66.76	67.51
Rhodoblastus_acidophilus_DSM_137_T	65.27	68.37	69.12	69.71	68.91	69.47	68.74	69.04	68.31	67.48	68.93	69.28	68.75	69.53	68.59	68.7	68.7	67.87	69.75	69.24	67.52	67.96	66.87	66.82	66.86	66.98	67.23	66.97	67.3	67.51	66.94	67.26	67.28	67.1	67.17	67.43	67.71	66.52	66.55	66.34	66.87	67.13	66.96	66.1	65.78	66.48	66.75	66.79	67.79
Lichenibacterium_ramalinae_RmlP001_T	65.44	68.44	69.15	69.78	68.41	68.53	68.49	68.31	67.41	66.55	68.55	68.79	68.67	69.23	68.05	68.69	68.24	67.85	69.37	69.12	67.36	68.03	66.37	66.33	66.28	66.46	66.59	66.21	66.85	66.97	66.42	66.57	66.8	66.7	66.77	66.95	66.88	65.73	66.17	66.17	66.45	66.51	66.52	66.07	64.96	65.83	66.57	66.53	66.82
Lichenihabitans_psoromatis_PAMC_29148_T	65.24	68.59	69.78	69.93	68.78	69.16	69.1	68.94	67.96	67.48	69.19	69.59	69.29	69.69	68.5	69.29	68.6	68.52	69.81	69.83	67.69	68.47	66.91	66.77	66.94	67.06	67.12	66.91	67.22	67.37	67.06	67.2	67.29	67.33	67.17	67.27	67.58	66.46	66.59	66.8	66.86	67.55	67.36	66.39	65.86	66.6	66.99	67.16	67.64
Roseiarcus_fermentans_DSM_24875_T	64.84	67.95	68.81	69.15	67.93	68.47	68.24	68.07	67	66.52	68.5	68.62	68.44	68.86	68.03	68.22	68.47	67.56	69.14	69.26	67.09	67.37	66.34	66.04	66.03	66.2	66.52	66.21	66.74	66.71	66.33	66.43	66.53	66.31	66.41	66.66	66.94	65.85	65.99	66.16	66	66.66	66.48	65.83	64.93	66.04	66.43	66.37	66.88
Rhabdaerophilum_calidifontis_SYSU_G02060_T	65.96	69.21	70.22	70.48	68.96	69.33	69.59	69.3	68.14	67.61	69.51	70.24	70.08	70.31	69.27	69.48	69.27	68.98	70.4	70.73	68.71	68.7	67.35	67.02	67.03	67.18	67.51	67.17	67.77	67.92	67.29	67.62	67.85	67.53	67.72	67.94	68.02	66.92	67.09	67.31	67.43	67.9	67.74	66.99	66.11	67.46	67.68	67.68	68.44
Methylopila_capsulata_DSM_6130_T	66.85	70.64	72.21	72.55	71.14	71.12	71.15	70.83	69.62	69.13	71.4	72.1	71.8	72.08	70.61	71.31	70.37	70.54	72.17	72.45	69.85	70.36	68.2	68.27	68.04	68.29	68.57	68.06	68.63	68.58	68.26	68.5	68.62	68.45	68.44	68.59	69.18	67.67	67.5	68.04	68.3	68.89	68.36	67.49	66.93	67.92	68.11	68.36	69.27
Lutibaculum_baratangense_AMV1_T	66.69	71.24	71.25	71.48	71.43	71.56	70.93	70.79	69.68	69.32	71.64	71.09	70.93	71.17	69.93	70.98	69.25	70.2	70.94	71.16	70.63	70.52	68.29	68.02	67.86	68.42	68.34	68.17	68.53	68.31	68	68.41	68.48	68.19	68.31	68.81	69	67.36	67.84	68.13	68.33	68.84	68.93	68.29	66.85	68.19	68.65	68.84	69.09
Tepidamorphus_gemmatus_DSM_19345_T	67.45	71.87	72.48	72.74	72.03	72.49	71.82	71.48	70.48	69.95	72.66	72.14	71.73	72.27	70.73	71.72	70.51	71.95	72.34	72.86	71.02	71.1	68.8	68.2	68.35	68.79	68.84	68.55	69.28	69.1	68.56	69.12	69.4	68.92	69.03	69.43	69.66	67.96	68.43	68.86	68.94	69.65	69.41	68.51	67.41	68.92	69.4	69.26	69.79
Dichotomicrobium_thermohalophilum_DSM_5002_T	65.47	68.9	68.37	68.35	68.95	69.19	68.47	68.36	67.47	67.4	69.31	67.85	67.54	67.96	67.11	67.72	66.82	67.82	68.27	68.45	68.05	67.74	66.06	65.86	65.72	66.06	66.25	66.04	66.43	66.34	66.34	66.25	66.51	66.21	66.17	66.27	66.58	65.3	66.16	65.67	66.14	66.51	66.48	65.92	65.22	65.83	66.76	66.51	66.45
Rhodomicrobium_vannielii_ATCC_17100_T	64.19	66.83	66.68	67.04	67.26	67.2	66.92	66.88	66.04	65.9	67.08	66.97	66.55	67.16	66.07	66.69	65.99	66.84	67.2	67.68	66.35	66.79	64.73	64.59	64.51	64.84	64.7	64.57	64.95	65.2	64.58	64.91	65.18	64.9	64.8	65.21	65.19	64.44	64.57	64.57	64.67	65.28	64.94	64.13	63.79	64.49	64.82	65.12	65.51
Hyphomicrobium_denitrificans_ATCC_51888_T	64.28	67.6	67.49	68.01	67.82	68.05	67.47	67.77	66.92	66.34	67.95	67.76	67.51	67.81	67	67.46	66.65	66.97	67.88	67.76	67.14	67	66.26	66.21	66.15	66.08	66.31	66.13	66.36	66.62	66.03	66.52	66.62	66.38	66.09	66.54	66.74	65.75	66.09	65.72	66.24	66.54	66.31	65.18	65.06	65.81	66.05	66.15	66.68
Methyloceanibacter_caenitepidi_Gela4_T	64.77	68.52	68.3	68.21	68.92	68.85	68.28	67.96	67.48	67.42	68.97	68.05	67.85	68.07	66.84	68.12	67.26	67.68	68.21	68.4	67.6	67.32	66.05	65.83	65.83	66.23	66.11	65.87	66.36	66.43	66.03	66.29	66.52	66.26	66.21	66.32	66.64	65.56	66.15	66.08	66.35	66.93	66.7	65.79	65.13	66.21	66.6	66.5	66.66
Aestuariivirga_litoralis_KCTC_52945_T	64.99	68.47	68.98	69.23	69.26	69.16	68.77	69.37	68.07	67.99	69	69.28	69.06	69.49	68.77	69.18	68.63	68.03	69.25	69.26	68.05	68.52	67.33	67.12	67.02	67.28	67.75	67.24	67.6	67.65	67.29	67.6	67.6	67.47	67.41	67.66	67.89	66.86	66.88	66.97	67.42	67.41	67.18	66.16	66	66.61	66.88	67.05	68.16
Rhodoligotrophos_appendicifer_120-1_T	65.77	69.26	69.2	69.6	69.63	69.57	69.11	69.07	68.25	67.92	69.38	69.04	68.47	68.79	68.01	69.01	68.06	68.52	69.18	69.24	68.56	68.69	66.89	66.67	66.71	67.09	66.94	66.89	67.06	67.07	66.89	67.11	67.25	67.19	67.12	67.2	67.53	66.19	66.51	66.94	66.77	67.2	67.23	66.51	65.52	66.25	66.73	66.98	67.37
Parvibaculum_lavamentivorans_DS-1_T	65.72	69.6	69.42	69.55	70.46	70.43	69.82	70	68.89	69.12	69.95	69.34	69.29	69.61	68.81	69.81	68.44	68.81	69.84	69.64	69.12	68.87	67.24	67.37	67.37	67.4	67.6	67.2	67.73	67.51	67.18	67.5	67.61	67.67	67.48	67.67	67.98	66.91	67.14	67.01	67.39	67.76	67.42	66.69	66.08	66.92	67.32	67.43	68.14
Tepidicaulis_marinus_MA2_T	65.79	69.51	69.3	69.63	70.29	70.69	70.18	70.08	69.66	69.21	70.06	69.31	69.1	69.2	68.5	69.73	68.15	68.76	69.64	69.55	69.07	69.04	67.52	67.4	67.36	67.53	67.79	67.53	67.88	67.76	67.53	67.86	67.93	67.63	67.42	67.91	68.3	67.13	67.39	67.21	67.93	68.04	67.96	66.99	66.57	67.04	67.5	67.76	68.1
Pyruvatibacter_mobilis_CGMCC_1.15125_T	65.27	68.25	67.98	68.45	69.07	69.12	68.79	68.64	68.24	68	68.72	68.21	67.92	68.29	67.27	68.53	66.8	67.56	68.2	68.27	67.91	67.97	66.36	66.37	66.23	66.39	66.41	66.3	66.61	66.69	66.19	66.72	66.71	66.6	66.55	66.68	67.12	66.09	66.32	66.42	66.75	66.97	66.65	65.81	65.86	66.36	66.84	66.92	66.88
Asticcacaulis_excentricus_CB_48_T	60.74	63.22	62.84	63.09	63.05	63.3	63.06	63.62	62.69	62.8	62.86	62.78	62.64	62.94	62.72	63.5	62.38	62.54	63.42	63.25	62.71	62.97	62.19	62.16	62.11	62.08	62.34	62.17	62.39	62.52	62.06	62.15	62.25	62.34	62.09	62.42	62.47	61.62	61.89	61.69	62.06	62.2	61.89	60.82	61.09	61.58	61.84	61.89	62.36
Caulobacter_vibrioides_DSM_9893_T	61.71	64.3	64.05	64.31	64.76	64.61	64.29	64.83	63.76	63.72	64.19	64.42	64.2	64.5	63.94	64.67	63.74	63.63	64.73	64.53	63.79	63.7	63.22	63.18	63.22	63.23	63.28	63.02	63.56	63.63	62.96	63.41	63.42	63.32	63.36	63.74	63.79	62.6	63.24	62.89	63.23	63.51	63.2	62.31	61.9	62.72	63.03	63.12	63.43
Henriciella_marina_DSM_19595_T	60.62	62.58	61.72	62.43	63.06	63.29	62.61	63.03	62.85	62.5	62.66	62.44	62.05	62.14	61.81	62.72	61.25	62	62.77	62.3	62.69	62.26	61.39	61.56	61.59	61.73	61.45	61.59	61.71	61.98	61.41	61.64	61.78	61.75	61.49	61.87	61.96	61.34	61.8	61.8	62.07	62.09	62.07	61.24	61.41	61.75	62.32	62.22	62.07
Hyphomonas_polymorpha_PS728_T	60.67	62.73	62.21	62.58	62.84	62.97	62.53	63.19	62.49	62.23	62.64	62.8	62.16	62.36	62	62.85	61.43	62.03	62.71	62.74	62.38	62.32	61.59	61.46	61.59	61.83	61.69	61.66	61.77	62.06	61.5	61.88	61.91	61.81	61.66	61.88	61.99	61.25	61.66	61.85	61.81	61.95	61.5	60.74	60.74	61.41	61.72	61.58	61.92
Maricaulis_maris_DSM_4734_T	62.57	64.34	63.97	64.24	64.61	64.48	64.14	64.32	63.98	63.89	64.41	63.76	63.57	63.86	63.6	64.3	63.2	63.48	64.22	64.11	64.3	63.8	62.71	62.81	62.65	62.72	62.86	62.69	62.8	62.86	62.37	63.16	63.2	62.97	62.94	63.15	63.29	62.51	62.84	62.97	63.12	62.9	62.64	62.21	61.85	62.23	62.62	62.6	63.03
[truncated: 89 more columns]

## Sheet: Dataset S6
	Acuticoccus_yangtzensis_JL1095_T	Amorphus_coralli_DSM_19760_T	Pseudoxanthobacter_soli_DSM_19599_T	Segnochrobactrum_spirostomi_Sp-1_T	Breoghania_corrubedonensis_DSM_23382_T	Hongsoonwoonella_zoysiae_SY4-7_T	Stappia_stellulata_DSM_5886_T	Pannonibacter_phragmitetus_DSM_14782_T	Roseibium_denhamense_JCM_10543_T	Pseudovibrio_denitrificans_DSM_17465_T	Rhodobium_orientis_DSM_11290_T	Chthonobacter_albigriseus_KCTC_42450_T	Mongoliimonas_terrestris_MIMtkB18_T	Oharaeibacter_diazotrophicus_DSM_102969_T	Pleomorphomonas_oryzae_DSM_16300_T	Hartmannibacter_diazotrophicus_E19_T	Methylobrevis_pamukkalensis_VKM_B-2849_T	Siculibacillus_lacustris_SA-279_T	Bauldia_litoralis_ATCC_35022_T	Kaistia_adipata_DSM_17808_T	Prosthecomicrobium_pneumaticum_DSM_16268_T	Afifella_marina_DSM_2698_T	Faunimonas_pinastri_A52C2_T	Agrobacterium_tumefaciens_B6_T	Endobacterium_cereale_RZME27_T	Neorhizobium_galegae_HAMBI_540_T	Pseudorhizobium_marinum_MGL06_T	Allorhizobium_undicola_ATCC_700741_T	Peteryoungia_ipomoeae_shin9-1_T	Ciceribacter_lividus_DSM_25528_T	Gellertiella_hungarica_DSM_29853_T	Rhizobium_leguminosarum_USDA_2370_T	Ensifer_adhaerens_ATCC_33212_T	Sinorhizobium_fredii_USDA_205_T	Pararhizobium_giardinii_H152_T	Xaviernesmea_oryzae_CGMCC_1.7048_T	Mycoplana_dimorpha_DSM_7138_T	Shinella_granuli_DSM_18401_T	Onobrychidicola_muellerharveyae_TH2_T	Liberibacter_crescens_BT-1_T	Martelella_mediterranea_DSM_17316_T	Hoeflea_marina_DSM_16791_T	Pseudohoeflea_suaedae_YC6898_T	Georhizobium_profundi_WS11_T	Neopararhizobium_haloflavum_XC0140_T	Allopararhizobium_mangrovi_BGMRC_6574_T	Ahrensia_kielensis_DSM_5890_T	Oceaniradius_stylonematis_StC1_T	Roseitalea_porphyridii_MA7-20_T
Acuticoccus_yangtzensis_JL1095_T	100	73.58	71.45	72.17	71.49	71.61	71.4	71.77	71.05	70.71	70.8	70.49	70.37	70.95	70.48	70.83	69.99	69.55	69.65	70.46	71.45	69.45	70.2	69.18	69.18	69.14	69.45	70.08	69.23	69.51	69.51	69.49	69.35	69.32	69.14	69.3	69.64	69.76	68.35	62.73	68.63	68.93	69.17	69.79	69.82	68.67	67.74	69.26	68.95
Amorphus_coralli_DSM_19760_T	73.58	100	76.46	77.62	76.43	76.61	76.09	76.34	75.56	74.83	76.21	74.65	73.99	74.97	73.74	75.05	74.27	72.7	73.74	74.12	74.25	72.98	73.36	71.96	71.95	72.05	72.01	72.55	71.84	72.33	72.29	71.98	72.49	72.49	72.18	72.39	72.7	72.8	71.15	65.39	71.73	71.92	72.02	73.3	72.86	72.12	69.48	71.54	71.51
Pseudoxanthobacter_soli_DSM_19599_T	71.45	76.46	100	85.86	76.93	76.47	77.02	77.35	75.97	75.44	76.87	76.44	75.72	76.62	75.68	76.33	75.96	74.25	74.71	76.34	76.69	72.77	74.62	73.09	73.05	73.28	72.98	73.56	72.84	74.25	73.71	73.86	73.2	73.67	73.56	73.62	73.62	73.68	72.2	65.67	72.45	72.55	72.61	73.49	73.09	72.21	70.89	72.77	72.18
Segnochrobactrum_spirostomi_Sp-1_T	72.17	77.62	85.86	100	78.03	77.25	77.38	78.13	76.39	75.71	77.87	76.75	76.39	77.24	75.72	76.72	76.75	74.8	75.37	76.44	77.09	73.37	74.71	73.71	73.48	73.96	73.53	74.21	73.15	74.53	74.21	73.89	73.77	73.96	74.12	73.7	73.98	74.36	72.87	66.48	73.39	73.42	73.31	73.86	73.71	73.14	71.04	73.53	72.64
Breoghania_corrubedonensis_DSM_23382_T	71.49	76.43	76.93	78.03	100	81.31	80.26	81.34	80.35	79.75	78.44	76.69	76.31	77.21	76.15	76.83	76.25	74.61	75.36	76.53	76.05	73.71	75.69	74.99	74.75	75.33	75.18	75.24	74.52	74.93	75.08	74.97	75.36	75.15	75.25	74.7	74.84	75.53	74.64	67.13	73.95	74.46	74.86	75	74.8	73.83	72.23	74.05	73.62
Hongsoonwoonella_zoysiae_SY4-7_T	71.61	76.61	76.47	77.25	81.31	100	83.28	82.07	81.54	80.93	78.55	76.16	75.91	76.44	75.46	76.8	75.81	74.15	75	76.31	75.87	73.37	74.55	74.7	74.34	74.96	74.31	74.2	73.75	74.45	74.4	74.17	74.81	74.74	74.36	74.37	74.2	75.02	73.42	66.69	73.21	73.75	74.53	74.47	74.89	73.31	72.29	73.81	73.2
Stappia_stellulata_DSM_5886_T	71.4	76.09	77.02	77.38	80.26	83.28	100	81.65	81.26	80.43	77.74	76.37	75.87	76.5	75.55	76.12	75.55	74.06	75.21	76.24	76.12	73.39	74.17	74.03	73.83	74.14	74.31	74.4	73.93	74.31	73.83	73.78	74.14	74.05	74.02	74.06	74.08	74.53	73.28	66.29	73.09	73.98	74.22	74.34	74.53	73.14	72.33	74.33	73.83
Pannonibacter_phragmitetus_DSM_14782_T	71.77	76.34	77.35	78.13	81.34	82.07	81.65	100	84.67	81.84	78.12	77.47	76.91	77.88	76.28	77.85	77.18	74.83	75.52	77.18	76.59	73.4	75.5	75.44	75.4	75.46	75.12	75.64	74.92	75.52	75.59	74.96	75.59	75.66	75.55	75.02	75.46	75.74	73.93	67.33	74.02	74.09	74.64	75.14	75.02	73.78	72.49	74.14	73.15
Roseibium_denhamense_JCM_10543_T	71.05	75.56	75.97	76.39	80.35	81.54	81.26	84.67	100	81.93	77.43	75.86	75.71	76.46	75.25	76.77	76.22	73.9	74.09	75.84	75.58	72.56	74.27	73.81	73.81	73.61	74.06	74.17	73.55	74.03	74.24	73.64	74.5	74.46	74.14	73.53	74	74.5	72.84	66.38	72.99	73.17	74.06	73.95	74.43	72.89	71.84	73.24	72.76
Pseudovibrio_denitrificans_DSM_17465_T	70.71	74.83	75.44	75.71	79.75	80.93	80.43	81.84	81.93	100	75.91	75.09	74.7	75.17	74.4	75.8	74.72	72.76	73.58	75.62	74.71	72.17	73.84	73.84	73.8	73.81	73.73	73.77	73.3	73.62	74	73.62	73.81	73.7	73.4	73.39	73.36	73.77	72.83	66.36	72.84	72.56	73.68	73.81	73.33	72.24	71.81	72.68	71.99
Rhodobium_orientis_DSM_11290_T	70.8	76.21	76.87	77.87	78.44	78.55	77.74	78.12	77.43	75.91	100	76.09	75.25	76.28	75.39	76.12	75.55	74.25	75.94	76.14	75.93	73.89	74.94	73.28	72.96	73.53	73.21	73.37	72.71	73.7	73.34	73.39	73.61	73.74	73.55	73.37	73.49	74.3	72.45	66.29	72.65	72.78	73.28	73.83	73.42	72.84	71.37	73.62	73.05
Chthonobacter_albigriseus_KCTC_42450_T	70.49	74.65	76.44	76.75	76.69	76.16	76.37	77.47	75.86	75.09	76.09	100	86.83	86.89	82.94	81.34	81.1	73.77	75.31	76.46	77.02	73.11	75.12	73.58	73.2	73.7	73.55	73.61	72.95	74.06	74.14	73.77	73.81	74.03	73.8	73.62	74.31	74.42	73.03	66.58	72.77	73.14	73.27	73.98	73.43	72.58	70.99	72.8	72.76
Mongoliimonas_terrestris_MIMtkB18_T	70.37	73.99	75.72	76.39	76.31	75.91	75.87	76.91	75.71	74.7	75.25	86.83	100	85.66	81.65	81.54	81.31	73.53	74.24	75.4	76.31	72.34	74.34	73.24	72.58	73.18	73.17	73.48	72.21	73.37	73.75	72.67	73.4	73.74	73.33	73.3	73.87	74.28	72.31	65.7	72.18	72.36	72.74	73.02	72.73	72.4	70.11	72.08	71.89
Oharaeibacter_diazotrophicus_DSM_102969_T	70.95	74.97	76.62	77.24	77.21	76.44	76.5	77.88	76.46	75.17	76.28	86.89	85.66	100	83.63	81.01	80.93	73.96	75.14	76.63	77.06	72.86	75.3	74.37	73.34	74.22	74.08	74.28	73.15	74.27	74.55	74.42	74.37	74.68	74.49	74.36	74.64	74.92	73.55	66.91	73.3	73.42	73.5	73.96	73.93	73.03	71.23	73.14	72.74
Pleomorphomonas_oryzae_DSM_16300_T	70.48	73.74	75.68	75.72	76.15	75.46	75.55	76.28	75.25	74.4	75.39	82.94	81.65	83.63	100	79.53	79.24	73.48	74.18	75.96	75.83	72.01	74.77	73.34	73.27	73.39	73.53	73.77	72.29	73.96	73.77	73.48	73.55	73.73	73.7	73.46	74.09	74.33	72.56	66.6	72.65	72.73	73.27	73.05	72.93	72.17	70.14	72.04	72.06
Hartmannibacter_diazotrophicus_E19_T	70.83	75.05	76.33	76.72	76.83	76.8	76.12	77.85	76.77	75.8	76.12	81.34	81.54	81.01	79.53	100	87.17	73.83	74.42	75.86	76.16	72.26	74.24	73.43	73.78	73.96	74.17	73.86	73.05	73.83	73.64	73.7	73.92	74	73.89	73.93	73.95	74.36	73.31	66.45	73.06	73.01	73.17	73.37	73.2	72.42	70.9	72.42	72.14
Methylobrevis_pamukkalensis_VKM_B-2849_T	69.99	74.27	75.96	76.75	76.25	75.81	75.55	77.18	76.22	74.72	75.55	81.1	81.31	80.93	79.24	87.17	100	74.2	74.12	75.34	76.19	71.62	74.21	72.9	72.83	73.23	73.2	73.23	72.43	73.15	73.7	72.78	73.36	73.46	73.45	73.62	73.4	73.98	72.56	65.19	72.05	72.24	72.7	73.08	72.55	72.2	69.99	72.01	71.74
Siculibacillus_lacustris_SA-279_T	69.55	72.7	74.25	74.8	74.61	74.15	74.06	74.83	73.9	72.76	74.25	73.77	73.53	73.96	73.48	73.83	74.2	100	71.98	73.56	74.18	70.84	72.36	71.02	70.36	71.11	71.14	70.92	70.73	71.3	71.32	71.07	71.15	71.18	71.07	71.14	71.11	71.83	70.52	63.85	70.7	70.93	70.79	70.83	71.3	70.4	69.23	70.57	70.12
Bauldia_litoralis_ATCC_35022_T	69.65	73.74	74.71	75.37	75.36	75	75.21	75.52	74.09	73.58	75.94	75.31	74.24	75.14	74.18	74.42	74.12	71.98	100	76.71	77.18	72.29	73.77	72.43	72.04	72.45	72.17	72.53	72.11	72.71	72.34	72.24	72.53	72.64	72.46	72.45	72.14	73.05	71.87	65.35	71.61	72.21	72.29	72.81	72.78	72.12	70.27	72.05	71.71
Kaistia_adipata_DSM_17808_T	70.46	74.12	76.34	76.44	76.53	76.31	76.24	77.18	75.84	75.62	76.14	76.46	75.4	76.63	75.96	75.86	75.34	73.56	76.71	100	82.81	72.71	75.34	73.65	73.77	74.11	73.67	74.12	73.53	74.14	73.95	74.03	74.28	74.28	74	73.8	73.65	74.58	72.96	66.91	73.02	73.37	73.28	73.84	73.45	72.59	71.26	72.74	72.31
Prosthecomicrobium_pneumaticum_DSM_16268_T	71.45	74.25	76.69	77.09	76.05	75.87	76.12	76.59	75.58	74.71	75.93	77.02	76.31	77.06	75.83	76.16	76.19	74.18	77.18	82.81	100	73.45	75.43	73.55	73.2	73.48	73.24	74.17	73.37	74.22	74.49	73.73	73.7	73.84	73.8	73.73	73.74	74.72	72.98	66.14	72.4	73.43	72.99	74.14	73.65	72.8	71.14	73.45	72.77
Afifella_marina_DSM_2698_T	69.45	72.98	72.77	73.37	73.71	73.37	73.39	73.4	72.56	72.17	73.89	73.11	72.34	72.86	72.01	72.26	71.62	70.84	72.29	72.71	73.45	100	76.12	71.51	71.23	71.27	71.49	71.7	71.39	71.79	71.9	72.05	72.18	72.2	71.76	71.73	72.04	72.31	70.73	65.14	71.49	71.52	71.73	72.01	71.49	70.74	69.43	71.54	71.29
Faunimonas_pinastri_A52C2_T	70.2	73.36	74.62	74.71	75.69	74.55	74.17	75.5	74.27	73.84	74.94	75.12	74.34	75.3	74.77	74.24	74.21	72.36	73.77	75.34	75.43	76.12	100	73.23	73.21	73.36	73.2	73.45	73.08	73.93	73.8	73.43	73.67	73.98	73.84	73.77	73.74	74.2	72.87	66.36	72.77	72.92	73.11	73.5	73.18	72.29	71.24	72.9	72.23
Agrobacterium_tumefaciens_B6_T	69.18	71.96	73.09	73.71	74.99	74.7	74.03	75.44	73.81	73.84	73.28	73.58	73.24	74.37	73.34	73.43	72.9	71.02	72.43	73.65	73.55	71.51	73.23	100	87.1	87.63	86.88	86.47	85.88	86.98	85.36	86.23	85.6	85.5	85.44	83.91	84.92	85.54	83.22	71.98	81.85	79.59	79.56	80.41	80.21	78.9	74.81	75.74	75.42
Endobacterium_cereale_RZME27_T	69.18	71.95	73.05	73.48	74.75	74.34	73.83	75.4	73.81	73.8	72.96	73.2	72.58	73.34	73.27	73.78	72.83	70.36	72.04	73.77	73.2	71.23	73.21	87.1	100	90.08	88.42	85.42	86.23	85.82	85	85.91	85.69	85.08	85.48	84.17	84.79	85.39	83.04	71.96	81.68	79.99	79.69	80.63	80.47	78.78	75.12	75.78	75.65
Neorhizobium_galegae_HAMBI_540_T	69.14	72.05	73.28	73.96	75.33	74.96	74.14	75.46	73.61	73.81	73.53	73.7	73.18	74.22	73.39	73.96	73.23	71.11	72.45	74.11	73.48	71.27	73.36	87.63	90.08	100	90.2	85.8	86.14	86.3	85.78	87.3	86.27	86.19	86.52	85.39	85.17	86.38	83.75	72.18	82.03	80.65	80.04	80.88	80.88	79.35	75.03	76.11	75.64
Pseudorhizobium_marinum_MGL06_T	69.45	72.01	72.98	73.53	75.18	74.31	74.31	75.12	74.06	73.73	73.21	73.55	73.17	74.08	73.53	74.17	73.2	71.14	72.17	73.67	73.24	71.49	73.2	86.88	88.42	90.2	100	85.26	85.54	86	85.22	86.51	85.3	85.32	85.6	84.39	84.66	85.44	83.48	72.06	81.62	80.07	79.53	80.29	80.46	79	74.55	75.61	75.44
Allorhizobium_undicola_ATCC_700741_T	70.08	72.55	73.56	74.21	75.24	74.2	74.4	75.64	74.17	73.77	73.37	73.61	73.48	74.28	73.77	73.86	73.23	70.92	72.53	74.12	74.17	71.7	73.45	86.47	85.42	85.8	85.26	100	86.41	88.16	85.61	85.16	85	84.91	84.83	84.17	85.07	85.72	82.45	71.98	81.57	79.68	80.1	80.57	80.47	78.82	75.02	76.12	75.61
Peteryoungia_ipomoeae_shin9-1_T	69.23	71.84	72.84	73.15	74.52	73.75	73.93	74.92	73.55	73.3	72.71	72.95	72.21	73.15	72.29	73.05	72.43	70.73	72.11	73.53	73.37	71.39	73.08	85.88	86.23	86.14	85.54	86.41	100	86.98	84.53	85.58	85.22	84.56	84.98	83.75	84.36	85.11	82.26	70.89	80.84	79.56	79.38	80.4	80.16	78.69	74.65	75.39	75.22
Ciceribacter_lividus_DSM_25528_T	69.51	72.33	74.25	74.53	74.93	74.45	74.31	75.52	74.03	73.62	73.7	74.06	73.37	74.27	73.96	73.83	73.15	71.3	72.71	74.14	74.22	71.79	73.93	86.98	85.82	86.3	86	88.16	86.98	100	85.82	86	85.39	85.38	85.48	84.56	85.22	86	82.63	72.34	82.12	80.18	80.09	80.9	81.16	79.38	74.97	76.28	75.4
Gellertiella_hungarica_DSM_29853_T	69.51	72.29	73.71	74.21	75.08	74.4	73.83	75.59	74.24	74	73.34	74.14	73.75	74.55	73.77	73.64	73.7	71.32	72.34	73.95	74.49	71.9	73.8	85.36	85	85.78	85.22	85.61	84.53	85.82	100	86.08	85.57	85.78	85.47	84.6	85.29	85.72	82.48	71.96	81.26	80.31	80.18	81	80.79	79.22	75.03	76.16	75.62
Rhizobium_leguminosarum_USDA_2370_T	69.49	71.98	73.86	73.89	74.97	74.17	73.78	74.96	73.64	73.62	73.39	73.77	72.67	74.42	73.48	73.7	72.78	71.07	72.24	74.03	73.73	72.05	73.43	86.23	85.91	87.3	86.51	85.16	85.58	86	86.08	100	86.23	86.55	87.07	84.92	85.42	86.66	83.98	72.08	81.93	80.5	79.74	80.79	80.94	79.35	74.99	75.93	75.49
Ensifer_adhaerens_ATCC_33212_T	69.35	72.49	73.2	73.77	75.36	74.81	74.14	75.59	74.5	73.81	73.61	73.81	73.4	74.37	73.55	73.92	73.36	71.15	72.53	74.28	73.7	72.18	73.67	85.6	85.69	86.27	85.3	85	85.22	85.39	85.57	86.23	100	92.81	89.73	86.25	87.6	89.08	83.57	71.86	81.56	81	80.37	81.56	81.76	79.82	75.17	76.75	76.09
Sinorhizobium_fredii_USDA_205_T	69.32	72.49	73.67	73.96	75.15	74.74	74.05	75.66	74.46	73.7	73.74	74.03	73.74	74.68	73.73	74	73.46	71.18	72.64	74.28	73.84	72.2	73.98	85.5	85.08	86.19	85.32	84.91	84.56	85.38	85.78	86.55	92.81	100	89.29	86.29	87.17	88.35	83.72	71.96	81.44	80.75	80.19	81.16	81.09	79.79	74.55	76.5	75.86
Pararhizobium_giardinii_H152_T	69.14	72.18	73.56	74.12	75.25	74.36	74.02	75.55	74.14	73.4	73.55	73.8	73.33	74.49	73.7	73.89	73.45	71.07	72.46	74	73.8	71.76	73.84	85.44	85.48	86.52	85.6	84.83	84.98	85.48	85.47	87.07	89.73	89.29	100	87.79	86.83	87.98	83.7	71.8	81.56	81.01	79.96	81.32	81.47	79.96	75.74	76.69	75.83
Xaviernesmea_oryzae_CGMCC_1.7048_T	69.3	72.39	73.62	73.7	74.7	74.37	74.06	75.02	73.53	73.39	73.37	73.62	73.3	74.36	73.46	73.93	73.62	71.14	72.45	73.8	73.73	71.73	73.77	83.91	84.17	85.39	84.39	84.17	83.75	84.56	84.6	84.92	86.25	86.29	87.79	100	85.61	86.11	82.78	71.3	81.1	80.37	79.63	80.71	81.07	79.03	74.5	76.34	75.75
Mycoplana_dimorpha_DSM_7138_T	69.64	72.7	73.62	73.98	74.84	74.2	74.08	75.46	74	73.36	73.49	74.31	73.87	74.64	74.09	73.95	73.4	71.11	72.14	73.65	73.74	72.04	73.74	84.92	84.79	85.17	84.66	85.07	84.36	85.22	85.29	85.42	87.6	87.17	86.83	85.61	100	89.61	82.98	71.95	81.04	80.38	79.71	81.06	80.94	80.01	74.62	76.22	76.39
Shinella_granuli_DSM_18401_T	69.76	72.8	73.68	74.36	75.53	75.02	74.53	75.74	74.5	73.77	74.3	74.42	74.28	74.92	74.33	74.36	73.98	71.83	73.05	74.58	74.72	72.31	74.2	85.54	85.39	86.38	85.44	85.72	85.11	86	85.72	86.66	89.08	88.35	87.98	86.11	89.61	100	83.5	71.79	81.34	81.37	80.69	81.69	81.63	80.09	74.93	76.56	76.15
Onobrychidicola_muellerharveyae_TH2_T	68.35	71.15	72.2	72.87	74.64	73.42	73.28	73.93	72.84	72.83	72.45	73.03	72.31	73.55	72.56	73.31	72.56	70.52	71.87	72.96	72.98	70.73	72.87	83.22	83.04	83.75	83.48	82.45	82.26	82.63	82.48	83.98	83.57	83.72	83.7	82.78	82.98	83.5	100	70.68	80.16	79	78.37	79.29	79.5	78.03	74.17	75.28	74.84
Liberibacter_crescens_BT-1_T	62.73	65.39	65.67	66.48	67.13	66.69	66.29	67.33	66.38	66.36	66.29	66.58	65.7	66.91	66.6	66.45	65.19	63.85	65.35	66.91	66.14	65.14	66.36	71.98	71.96	72.18	72.06	71.98	70.89	72.34	71.96	72.08	71.86	71.96	71.8	71.3	71.95	71.79	70.68	100	70.36	69.55	69.02	69.82	69.67	69.08	66.83	67.35	67.33
Martelella_mediterranea_DSM_17316_T	68.63	71.73	72.45	73.39	73.95	73.21	73.09	74.02	72.99	72.84	72.65	72.77	72.18	73.3	72.65	73.06	72.05	70.7	71.61	73.02	72.4	71.49	72.77	81.85	81.68	82.03	81.62	81.57	80.84	82.12	81.26	81.93	81.56	81.44	81.56	81.1	81.04	81.34	80.16	70.36	100	78.34	78.49	78.52	78.9	77.93	73.93	75.02	74.87
Hoeflea_marina_DSM_16791_T	68.93	71.92	72.55	73.42	74.46	73.75	73.98	74.09	73.17	72.56	72.78	73.14	72.36	73.42	72.73	73.01	72.24	70.93	72.21	73.37	73.43	71.52	72.92	79.59	79.99	80.65	80.07	79.68	79.56	80.18	80.31	80.5	81	80.75	81.01	80.37	80.38	81.37	79	69.55	78.34	100	82.1	79.88	79.74	77.97	74.64	75.96	75.47
Pseudohoeflea_suaedae_YC6898_T	69.17	72.02	72.61	73.31	74.86	74.53	74.22	74.64	74.06	73.68	73.28	73.27	72.74	73.5	73.27	73.17	72.7	70.79	72.29	73.28	72.99	71.73	73.11	79.56	79.69	80.04	79.53	80.1	79.38	80.09	80.18	79.74	80.37	80.19	79.96	79.63	79.71	80.69	78.37	69.02	78.49	82.1	100	80.53	80.6	78.71	75.17	76.56	76.28
Georhizobium_profundi_WS11_T	69.79	73.3	73.49	73.86	75	74.47	74.34	75.14	73.95	73.81	73.83	73.98	73.02	73.96	73.05	73.37	73.08	70.83	72.81	73.84	74.14	72.01	73.5	80.41	80.63	80.88	80.29	80.57	80.4	80.9	81	80.79	81.56	81.16	81.32	80.71	81.06	81.69	79.29	69.82	78.52	79.88	80.53	100	87.52	80.34	75.12	76.66	76.14
Neopararhizobium_haloflavum_XC0140_T	69.82	72.86	73.09	73.71	74.8	74.89	74.53	75.02	74.43	73.33	73.42	73.43	72.73	73.93	72.93	73.2	72.55	71.3	72.78	73.45	73.65	71.49	73.18	80.21	80.47	80.88	80.46	80.47	80.16	81.16	80.79	80.94	81.76	81.09	81.47	81.07	80.94	81.63	79.5	69.67	78.9	79.74	80.6	87.52	100	80.35	74.96	77.05	76.68
Allopararhizobium_mangrovi_BGMRC_6574_T	68.67	72.12	72.21	73.14	73.83	73.31	73.14	73.78	72.89	72.24	72.84	72.58	72.4	73.03	72.17	72.42	72.2	70.4	72.12	72.59	72.8	70.74	72.29	78.9	78.78	79.35	79	78.82	78.69	79.38	79.22	79.35	79.82	79.79	79.96	79.03	80.01	80.09	78.03	69.08	77.93	77.97	78.71	80.34	80.35	100	73.39	75.55	75.55
Ahrensia_kielensis_DSM_5890_T	67.74	69.48	70.89	71.04	72.23	72.29	72.33	72.49	71.84	71.81	71.37	70.99	70.11	71.23	70.14	70.9	69.99	69.23	70.27	71.26	71.14	69.43	71.24	74.81	75.12	75.03	74.55	75.02	74.65	74.97	75.03	74.99	75.17	74.55	75.74	74.5	74.62	74.93	74.17	66.83	73.93	74.64	75.17	75.12	74.96	73.39	100	79.74	78.57
Oceaniradius_stylonematis_StC1_T	69.26	71.54	72.77	73.53	74.05	73.81	74.33	74.14	73.24	72.68	73.62	72.8	72.08	73.14	72.04	72.42	72.01	70.57	72.05	72.74	73.45	71.54	72.9	75.74	75.78	76.11	75.61	76.12	75.39	76.28	76.16	75.93	76.75	76.5	76.69	76.34	76.22	76.56	75.28	67.35	75.02	75.96	76.56	76.66	77.05	75.55	79.74	100	88.13
Roseitalea_porphyridii_MA7-20_T	68.95	71.51	72.18	72.64	73.62	73.2	73.83	73.15	72.76	71.99	73.05	72.76	71.89	72.74	72.06	72.14	71.74	70.12	71.71	72.31	72.77	71.29	72.23	75.42	75.65	75.64	75.44	75.61	75.22	75.4	75.62	75.49	76.09	75.86	75.83	75.75	76.39	76.15	74.84	67.33	74.87	75.47	76.28	76.14	76.68	75.55	78.57	88.13	100
Oricola_cellulosilytica_JCM_19534_T	68.86	71.59	73.23	73.92	75.12	74.64	73.95	74.87	73.84	73.53	73.46	72.99	72.48	73.48	72.29	72.96	72.33	70.86	72.36	73.18	73.43	71.51	73.17	76.86	76.88	76.96	76.96	77.12	76.09	77.05	77.09	76.96	77.24	77.33	77.21	77.12	77.44	77.72	76.21	68.16	76.14	76.99	77.56	77.97	78.13	76.16	78.82	81.16	80.37
Aminobacter_aminovorans_DSM_7048_T	69.82	72.71	73.99	74.49	75.5	75.39	74.94	75.94	74.4	74.27	74.11	74.43	73.33	74.4	74.11	74.02	74.02	71.8	73.06	74.62	74.72	71.98	74.56	78.38	78.75	78.9	78.13	78.28	77.84	78.37	78.94	78.96	78.85	78.96	79.13	78.05	78.9	79.66	78.62	68.8	77.35	77.83	78.06	78.87	78.84	76.8	76.24	77.72	77.27
Oryzicola_mucosus_ROOL2_T	69.4	72.24	73.48	74.05	75.03	74.67	74.14	75.39	73.67	73.56	73.45	73.49	72.73	74.11	73.59	73.17	73.11	71.46	72.98	73.99	74.28	71.48	73.12	77.34	77.83	78.24	77.65	77.52	77.08	77.5	78.15	78.35	78.44	78.27	78.44	77.69	77.96	78.55	77.05	68.42	76.71	77.28	77.65	78.62	77.97	76.21	75.02	76.63	76.5
Aquamicrobium_defluvii_DSM_11603_T	69.61	73.31	74.39	74.84	75.91	75.33	75.02	75.94	74.36	74.25	73.98	74.27	73.49	74.55	73.93	73.99	73.59	71.34	73.5	74.11	74.37	72.12	74.08	77.91	77.81	78.13	78.09	77.96	77.68	78.35	78.5	78.37	78.38	78.35	78.24	77.77	78.59	78.72	77.9	68.33	77.18	77.3	78.49	79.03	78.65	76.65	75.21	77.81	77.02
Mesorhizobium_loti_DSM_2626_T	69.07	72.42	73.65	73.8	75.11	74.81	74.18	75.33	73.52	73.46	73.46	73.84	73.17	73.98	73.52	73.48	73.4	71.24	72.92	73.73	74.25	71.48	73.45	77.38	78.27	78.82	77.99	78.06	77.53	77.81	78.22	78.4	78.16	78	78.49	77.78	77.99	78.49	77.68	68.33	76.63	77.13	78.24	78.62	78.07	76.66	75.55	77.06	76.9
Pseudaminobacter_salicylatoxidans_DSM_6986_T	69.63	72.95	74.33	74.58	76.18	75.99	74.93	76.11	74.12	74.28	74.09	73.99	73.39	74.24	73.78	74.2	73.8	71.62	73.3	74.53	74.84	72.45	74.15	78.31	78.94	78.84	78.09	78.34	77.74	78.52	79.15	79.32	78.88	79.15	79.02	78.03	79.02	79.41	77.97	69.2	77.22	77.65	78.16	79.47	78.93	76.81	75.49	77.52	77.18
Corticibacterium_populi_KCTC_42249_T	69.11	72.29	73.08	73.39	74.65	73.84	73.39	74.28	72.89	73.06	73.05	73.59	72.76	73.7	73.24	73.2	72.77	70.86	72.33	74.02	73.71	71.59	73.59	76.39	76.66	77.16	76.83	77.12	76.69	77.09	77.27	77.33	76.9	77.09	77.33	76.81	76.91	77.5	76.49	68.52	76.14	76.34	76.93	77.35	76.81	75.53	74.56	76.22	75.87
Tianweitania_sediminis_Z8_T	69.96	72.86	73.2	73.9	74.64	74.18	73.81	74.65	73.17	73.02	73.31	73.99	72.93	74.12	73.31	72.93	72.3	71.12	72.33	73.71	73.81	72.05	73.34	76.83	76.61	76.81	76.56	76.78	76.91	77	77.02	76.99	76.96	77.03	77.15	76.97	77.35	77.47	76.5	68.27	75.81	76.58	76.5	77.68	77.41	75.59	74.7	76.24	76.11
Aquibium_oceanicum_MCCC_1K02305_T	69.83	72.81	73.96	74.89	75.68	75.31	75.28	75.37	74.24	74.05	74.39	74.3	73.34	74.5	73.68	73.64	73.37	71.36	73.11	74.17	74.11	72.61	74	77.52	77.55	77.96	77.78	77.87	77.06	77.43	78	77.97	78.22	78.21	78.12	77.6	78.31	78.75	77.37	68.82	76.52	77.65	78.28	78.84	78.96	76.81	75.52	78.06	77.87
Chelativorans_multitrophicus_DSM_9103_T	69.4	72.52	73.56	74.67	75.44	75.34	74.56	75.43	74	73.95	74.68	74.21	73.56	74.42	72.93	73.61	73.25	70.92	73.68	73.78	74.61	72.43	73.7	77.28	77.09	77.25	77.11	77.68	76.77	77.16	77.99	77.78	77.52	77.63	77.72	76.86	77.38	77.97	76.24	68.86	76.58	77.47	77.87	77.87	78.28	77.28	75.24	77.52	77.13
Nitratireductor_aquibiodomus_JCM_21793_T	70.11	72.9	73.89	74.34	75.91	76	75.69	75.97	75	74.93	75.14	74.62	73.7	74.93	73.75	74.39	73.8	71.64	74.02	74.05	74.39	72.4	73.71	77.69	78.02	78.16	77.74	77.87	77.22	77.91	78.16	78.5	78.4	78.24	78.27	77.65	78.07	78.63	77.27	68.92	76.77	77.8	78.75	78.85	78.68	76.77	76.28	78.75	78.12
Limoniibacter_endophyticus_KCTC_42097_T	69.14	72.08	72.67	73.36	74.43	74.22	73.71	75.09	73.68	73.53	72.62	72.73	71.83	72.89	72.58	72.7	71.93	70.39	72.08	73.24	73.3	71.68	72.78	77.3	77.41	77.4	77.19	77.65	77.21	77.38	77.34	77.19	77.34	77.19	77.44	76.87	77.33	77.62	76.09	68.61	75.89	76.11	77.21	78.13	78.03	75.66	75.64	76.36	75.62
Notoacmeibacter_marinus_XMTR2A4_T	68.64	71.55	72.68	73.24	74.05	73.2	73.52	73.8	73.05	73.02	73.11	72.45	71.48	72.42	71.79	72.52	71.93	70.08	72.48	73.25	73.09	71.29	72.34	75.03	75.14	75.21	75	75.31	74.78	75.15	75.39	74.83	75.3	75.4	75	74.96	74.75	75.36	74.45	66.72	73.93	74.58	76.05	76.33	75.74	73.95	74.81	75.69	75.06
Zhengella_mangrovi_X9-2-2_T	70.18	73.14	74.21	74.99	75.58	75.53	75.46	75.59	75.02	74.31	74.33	73.81	73.43	74.11	73.48	73.81	73.53	71.7	73.37	73.99	73.95	72.53	73.59	78.02	77.97	77.74	77.75	78.06	77.5	77.75	78.35	78.03	78.4	78.27	78.34	78.43	78.09	78.47	77.44	68.57	76.41	77.8	78.62	79.54	78.94	76.8	76.49	78.46	77.88
Bartonella_bacilliformis_KC583_T	66.8	69.71	70.39	71.09	71.55	71.7	70.86	71.34	70.83	70.45	70.58	70.7	69.79	70.52	69.74	70.26	69.51	68.21	69.83	70.73	70.2	69.51	70.23	72.58	72.98	73.12	73.08	72.95	72.12	73.14	72.93	72.92	72.86	72.98	73.02	72.49	73.21	72.93	72.26	67.17	72.05	72.18	72.95	73.43	73.25	71.48	71.18	72.29	72.21
Brucella_melitensis_16M_T	68.67	71.84	73.23	73.96	75.3	74.89	73.93	75.72	73.48	74.4	73.15	73.62	73.01	74.11	73.61	73.52	72.83	71.23	72.26	74.21	73.98	71.79	73.5	77.78	78.09	78.03	77.69	77.84	76.93	77.6	78.13	78.15	78.53	78.35	78.05	77.69	78.5	78.57	77.03	68.46	76.09	76.56	77.18	77.77	77.97	75.91	75.24	76.41	75.96
Brucella_anthropi_ATCC_49188_T	69.39	72.65	73.62	74.3	76.03	75.4	74.74	76.27	74.17	74.8	73.68	74.37	73.59	74.7	74.17	74.03	73.59	71.59	72.87	74.8	74.52	72.55	74.02	78.18	78.78	78.63	78.22	78.43	77.4	78.09	78.66	78.53	79.07	78.65	78.81	78.19	78.77	79.02	77.41	69.17	76.78	77.11	77.88	78.47	78.43	76.44	75.9	76.99	76.5
Falsochrobactrum_ovis_DSM_26720_T	68.67	71.8	73.08	73.71	74.97	74.75	73.99	75.21	73.89	74.22	73.23	73.87	73.18	73.8	73.49	73.46	72.73	71.08	72.64	74.18	73.73	71.45	73.42	77.43	77.66	77.37	77.47	77.06	76.87	77.37	77.66	77.4	77.78	77.62	77.75	77.22	77.71	77.59	76.61	68.86	76.25	76.37	77.3	77.88	77.74	76.05	75.19	76.22	75.84
Paenochrobactrum_gallinarii_DSM_22336_T	68.85	71.73	73.36	74.09	75.27	74.56	73.93	75.55	74.08	74.11	73.5	73.56	73.05	74.21	73.96	73.75	73.17	71.43	72.45	74.28	74.06	71.8	73.53	77.66	77.84	77.63	77.53	77.75	76.94	77.66	78.07	77.75	77.9	77.69	78.02	77.5	78.06	78.16	76.87	69.08	76.14	76.65	77.43	77.81	77.46	75.9	75.42	76.3	75.27
Pseudochrobactrum_asaccharolyticum_DSM_25619_T	69.13	72.17	73.27	74.14	75.33	74.81	74.24	75.56	73.83	74.15	73.2	73.49	73.14	74	73.53	73.33	72.95	71.01	72.7	74.28	73.83	71.68	73.78	78.05	77.6	77.91	77.77	78	77.18	77.63	78.19	77.94	78.38	77.93	78.32	77.77	78.19	78.52	76.99	69.07	76.61	77.12	77.34	77.96	77.66	75.62	75.55	76.53	75.27
Paramesorhizobium_deserti_A-3-E_T	70.08	73.25	74.4	75.37	76.62	75.89	75.59	76.34	74.7	75	74.47	74.8	73.84	74.87	74.62	74.7	73.92	72.23	74	74.83	74.96	72.99	74.49	79	79.03	79.07	78.69	78.77	78.3	78.96	79.6	79.37	79.43	79.25	79.1	78.47	79.32	79.71	78.38	69.23	77.46	77.97	78.41	79	79.18	77.13	75.94	77.71	77.6
Phyllobacterium_myrsinacearum_DSM_5892_T	69.16	72.73	73.73	74.27	75.59	75	74.99	75.93	73.99	74.53	73.77	74.25	73.25	74.47	73.87	74.03	73.43	71.59	73.37	74.65	74.24	71.93	73.4	78.56	78.88	79.09	78.75	78.66	77.81	78.43	78.6	78.94	79.15	78.9	79.21	78.47	78.65	78.91	78.34	69.36	77.47	77.81	77.9	78.9	78.88	76.93	75.71	76.69	76.19
Aurantimonas_coralicida_DSM_14790_T	69.68	72.49	73.39	73.86	74.65	74.22	74.06	74.75	73.58	72.83	73.8	73.42	72.84	74.09	72.78	73.11	72.89	71.07	72.64	73.28	74.12	72.02	73.96	75.28	75.17	75.24	75.18	75.09	74.94	75.5	75.25	75.28	75.81	75.69	75.52	75.39	75.33	75.84	74.81	66.7	74.65	74.99	75.03	76.12	75.68	74.24	73.49	75.4	74.46
Fulvimarina_pelagi_HTCC2506_T	68.39	71.34	72.06	72.61	73.09	72.83	72.56	73.08	72.74	72.18	72.74	72.26	71.52	72.18	71.76	71.42	71.15	69.76	71.08	72.06	72.55	71.62	72.62	73.74	73.5	73.67	73.4	73.58	73.03	73.59	74	73.77	74.11	74.12	74.06	73.77	74.4	74.27	73.52	66.25	73.56	73.15	74.17	74.08	73.99	73.45	72.68	74.12	73.99
Mangrovicella_endophytica_5T4P-12-1_T	69.13	72.18	73.56	73.95	74.58	73.99	73.75	74.61	73.14	72.45	73.33	73.39	72.67	74.11	72.84	72.8	72.65	70.76	72.17	73.23	74.22	72.3	74.11	75.65	75.55	75.8	75.44	75.69	74.99	75.78	75.86	75.64	75.84	75.8	76.03	75.91	75.74	76.06	74.9	66.69	74.53	74.81	75.66	75.83	75.86	74.14	73.5	75.31	75.15
Consotaella_salsifontis_USBA_369_T	68.64	72.05	72.65	73.73	74.03	73.52	72.98	74.08	72.98	72.12	73.3	73.17	72.61	73.67	72.58	72.02	72.17	70.37	71.81	72.46	73.2	72.06	73.37	74.43	74.45	74.62	74.62	74.52	73.59	74.5	74.81	74.64	74.97	74.9	74.96	74.47	74.92	74.93	73.93	66.6	73.46	73.96	74.14	74.86	75.17	73.4	72.24	74.65	73.96
Aureimonas_altamirensis_DSM_21988_T	69.43	71.95	74.09	74.77	74.05	74.02	74.2	74.74	73.39	72.98	73.65	73.31	73.2	74.14	73.23	73.24	73.27	71.04	73.05	73.59	74.62	72.3	73.96	75.52	75.65	75.93	75.47	76.03	75.14	75.81	75.81	75.84	75.78	76.27	76.11	75.97	75.83	76.27	75	67.17	74.89	75.43	74.96	75.46	75.65	74.24	73.52	75.17	74.7
Salaquimonas_pukyongi_RR3-28_T	68.8	71.17	72.18	73.01	74.03	73.7	73.68	73.75	73.05	73.24	73.18	72.05	71.81	72.3	72.02	72.37	71.74	70.24	71.84	72.98	72.98	71.7	72.26	74.47	74.75	75.21	74.71	74.84	74.58	74.9	74.81	75	75.25	75.28	75.36	74.84	74.87	75.75	73.84	66.64	74.25	73.89	74.58	74.75	74.99	73.8	72.62	75.53	74.78
Arsenicitalea_aurantiaca_42-50_T	69.46	71.59	72.01	72.15	72.53	72.39	72.46	72.9	72.51	72.04	72.06	71.87	71.59	72.33	72.11	72.46	71.4	70.73	72.05	72.68	72.12	70.84	72.49	71.92	71.64	71.8	71.74	71.84	71.4	71.83	71.45	71.61	71.55	71.33	71.32	71.67	71.39	71.55	70.99	65.39	70.92	70.71	71.46	71.42	71.12	70.46	69.3	71.01	70.45
Devosia_riboflavina_IFO_13584_T	68.54	70.6	71.32	71.71	71.92	71.7	71.36	72.46	71.83	71.74	71.39	71.74	70.84	71.9	71.54	71.79	70.87	69.42	71.58	72.2	71.68	70.08	71.65	71.15	71.29	71.2	70.95	71.15	70.86	71.59	71.12	70.87	71.12	70.96	71.12	70.96	71.14	71.32	70.42	65.41	70.57	70.43	71.4	71.18	70.64	69.9	69.17	69.76	69.35
Paradevosia_shaoguanensis_J5-3_T	68.74	71.51	72.05	72.43	72.77	72.62	72.46	73.03	72.46	72.2	72.21	71.87	71.76	72.46	71.95	72.17	71.76	70.46	72.34	72.56	72.18	70.32	72.39	71.17	71.17	71.02	70.98	71.29	71.07	71.61	71.62	70.87	71.24	71.51	71.17	71.33	71.27	71.55	70.58	65.26	70.86	70.7	71.48	71.3	71.08	70.76	69.05	69.86	69.55
Pelagibacterium_halotolerans_B2_T	68.68	71.37	71.21	71.55	72.15	72.04	72.02	72.31	72.51	71.74	71.45	71.18	70.64	71.39	71.04	71.67	70.4	69.04	71.32	72.34	72.29	70.37	71.89	71.4	71.37	71.15	71.04	71.27	71.24	71.29	71.17	71.33	71.59	71.34	71.29	70.89	71.3	71.29	70.74	64.83	70.55	70.04	71.76	71.2	71.04	70.12	69.61	70.18	70.18
Cucumibacter_marinus_DSM_18995_T	68.83	71.96	71.84	72.11	73.18	72.65	72.65	72.87	72.96	72.02	72.36	72.23	71.27	71.87	71.68	72.11	71.18	69.67	71.08	72.52	72.14	70.62	72.08	70.83	70.48	70.49	70.36	71.08	70.48	71.02	70.86	70.96	70.92	70.99	70.86	70.48	70.7	71.04	70.37	64.67	70.65	70.3	71.17	71.33	71.07	70.04	69.4	70.93	70.21
Maritalea_myrionectae_DSM_19524_T	68.57	71.17	71.04	71.39	72.33	72.43	72.11	72.31	72.51	72.73	72.31	71.39	70.54	71.52	71.45	71.92	70.52	69.26	70.9	71.93	71.27	70.58	71.49	70.05	69.9	69.7	70.01	70.05	69.9	70.33	70.02	70.18	70.68	70.4	70.39	69.74	70.15	70.55	69.58	64.39	70.33	70.2	70.74	70.86	69.99	69.86	69.3	69.76	69.39
Cohaesibacter_gelatinilyticus_DSM_18289_T	68.67	72.59	72.78	73.5	74.53	74.4	73.99	75.18	74.8	74.96	73.96	73.14	72.3	73.36	72.31	73.15	72.36	70.74	71.89	73.4	72.8	71.05	73.12	72.74	72.62	72.36	71.87	72.53	72.49	72.62	72.01	72.42	72.27	72.42	72.58	72.21	72.39	72.68	71.32	65.98	71.79	71.43	72.27	71.79	71.95	71.17	71.21	72.06	71.27
Afipia_felis_ATCC_53690_T	69.27	72.27	73.33	74.55	73.01	73.03	72.77	73.55	72.51	71.92	72.8	72.92	72.31	73.37	72.48	72.34	71.73	70.9	72.58	73.7	73.59	71.05	71.92	71.08	70.7	71.17	70.79	71.36	70.51	71.46	71.32	70.6	71.14	71.2	71.01	70.57	70.93	71.45	70.26	64.83	70.07	70.2	70.57	71.26	71.29	70.29	68.86	70.1	69.55
Afipia_carboxidovorans_OM5_T	69.02	71.8	73.45	74.45	72.95	72.64	72.87	73.48	72.43	72.04	72.83	73.05	72.49	73.33	72.58	72.67	72.12	71.09	72.3	73.43	73.33	70.86	71.61	70.92	70.65	70.9	70.71	71.36	70.23	71.3	71.55	70.61	70.93	71.02	70.89	70.62	70.87	71.36	69.99	65.08	70.32	70.12	70.67	71.54	71.26	70.21	68.83	70.32	69.93
Bradyrhizobium_japonicum_USDA_6_T	68.86	71.93	72.65	73.61	72.87	72.58	72.34	73.09	72.43	71.57	72.65	72.8	71.81	73.17	72.45	72.78	72.01	70.89	72.33	73.25	72.55	70.98	71.39	70.74	70.57	70.84	70.4	70.84	70.24	70.84	71.26	70.71	70.46	70.8	70.46	70.43	70.57	71.02	69.71	64.6	69.93	70.15	70.3	70.82	70.46	69.77	68.52	70.08	69.64
Tardiphaga_robiniae_LMG_26467_T	68.8	72.02	72.59	73.67	72.83	72.36	72.05	73.02	72.3	71.79	72.55	72.95	71.74	72.9	72.43	72.33	71.71	70.4	71.81	73.09	72.64	70.45	71.07	70.8	70.43	71.11	70.71	70.73	70.1	70.89	70.99	70.74	70.65	70.76	70.45	70.4	70.32	71.05	69.76	64.29	70.1	70.27	70.52	70.86	70.14	69.54	68.48	70.14	69.83
Nitrobacter_winogradskyi_Nb-255_T	68.79	71.43	72.46	73.61	72.81	72.36	72.31	72.99	71.77	71.21	72.77	72.46	71.87	72.68	72.27	72.17	71.76	70.37	72.06	72.92	72.83	70.4	71.12	70.33	70.18	70.52	70.36	70.48	69.8	70.6	70.71	70.39	70.35	70.49	70.27	70.14	70.37	70.65	69.54	64.28	69.61	69.82	70.21	70.84	70.4	69.63	67.99	69.76	69.43
Pseudolabrys_taiwanensis_CCUG_51779_T	68.86	72.34	73.61	74.22	73.3	72.99	72.7	73.08	72.06	71.55	73.12	73.02	72.14	72.78	72.24	72.37	71.68	70.89	72.37	73.2	72.92	71.79	71.93	70.51	70.27	70.74	70.23	71.01	69.93	70.7	70.68	70.39	70.6	70.89	70.61	70.37	70.4	71.04	69.99	64.67	69.86	69.98	70.52	71.32	70.64	70.3	68.73	70.11	69.8
Undibacter_mobilis_GY_H_T	68.58	71.49	72.31	72.7	72.76	72.39	71.71	72.58	71.37	70.96	72.59	72.55	71.45	72.37	72.17	71.68	71.46	70.3	72.96	72.76	72.61	71.24	71.65	70.52	70.2	70.86	70.05	71.08	70.04	71.05	70.89	70.57	70.9	71.07	70.68	70.43	70.43	70.96	70.08	64.29	70.26	70.08	70.15	71.09	70.18	69.89	68.51	70.27	69.46
Pseudorhodoplanes_sinuspersici_RIPI_110_T	69.48	72.83	74.17	74.71	73.58	73.34	73.5	73.92	72.67	71.95	74.17	74	72.61	74.15	73.02	72.73	72.2	71.62	72.84	74.21	73.73	72.64	72.42	71.59	71.34	71.9	71.43	72.4	71.05	72.33	71.87	71.54	71.79	71.86	71.64	71.67	71.61	72.14	70.57	65.64	70.71	70.95	71.33	72.05	71.71	70.8	69.39	71.39	70.87
Rhodoplanes_roseus_DSM_5909_T	69.08	72.52	73.86	74.15	73.09	73.39	72.49	72.9	71.81	71.42	73.96	73.27	72.64	73.28	72.64	72.4	71.92	71.45	72.48	73.36	73.52	72.59	71.76	70.36	69.95	70.71	70.42	70.86	69.82	71.18	70.74	70.6	70.73	71.42	70.9	70.86	70.54	71.27	70.01	64.89	70.37	70.1	70.4	70.9	70.62	70.17	68.49	70.39	70.33
Variibacter_gotjawalensis_GJW-30_T	69.82	73.2	73.92	74.75	74.14	74.59	74.05	73.77	73.11	72.84	74.3	74.33	73.24	73.78	73.37	73.3	73.01	71.86	73.03	74.14	73.7	71.99	73.08	71.99	71.8	72.17	71.62	71.79	71.3	72.23	72.08	71.95	72.05	72.45	72.08	71.74	71.8	72.24	71.14	65.58	71.27	71.65	71.55	72.92	72.33	71.55	70.14	71.76	71.32
Ancylobacter_aquaticus_DSM_101_T	68.92	72.21	73.4	73.56	72.34	72.33	72.43	73.2	72.53	72.15	72.52	72.87	72.59	73.14	72.26	72.45	72.31	71.33	71.59	73.01	73.24	71.27	71.67	70.42	70.67	70.83	70.4	70.82	70.54	70.95	71.21	70.57	71.09	71.32	70.79	70.6	71.23	71.43	69.79	64.35	70.23	70.37	69.98	71.12	70.95	70.29	68.66	70.86	71.07
Ancylobacter_tetraedralis_DSM_5895_T	69.45	72.36	73.81	73.75	72.77	72.74	73.31	73.56	72.86	72.26	73.37	73.52	72.87	73.43	72.92	73.02	72.73	71.62	71.86	73.14	73.98	71.57	72.21	71.08	70.98	71.17	71.07	71.45	70.6	71.52	71.65	71.17	71.21	71.7	71.23	71.01	71.55	71.8	70.26	64.54	70.55	70.57	70.4	71.61	71.18	70.18	69.11	70.86	70.86
Ancylobacter_novellus_ATCC_8093_T	69.17	72.39	73.93	73.89	72.7	73.01	73.17	73.77	72.87	72.67	73.21	73.2	73.12	73.53	72.71	72.93	72.56	71.3	71.89	73.42	73.83	71.83	72.21	70.9	71.07	71.34	70.79	71.37	70.76	71.74	71.64	71.23	71.7	71.87	71.39	71.21	71.68	71.95	70.42	64.79	70.55	70.65	70.35	71.62	71.21	70.43	68.99	71.12	70.98
Aquabacter_spiritensis_DSM_9035_T	69.67	73.39	74.12	74.28	73.18	73.33	73.21	73.84	72.93	72.65	73.67	73.52	73.45	74.24	72.56	73.37	73.45	72.34	72.02	73.43	73.93	71.79	72.48	70.76	70.61	71.09	71.12	71.15	70.54	71.48	71.37	71.24	71.29	71.52	71.15	71.27	71.7	71.76	70.54	64.2	70.48	70.8	70.6	71.32	71.36	70.82	68.79	71.49	71.09
Azorhizobium_caulinodans_ORS_571_T	70.05	73.14	74.71	74.89	73.89	73.86	73.55	74.5	73.02	73.25	74.02	74.18	73.87	74.45	73.49	73.83	73.59	72.2	72.68	74.09	74.67	72.27	72.78	71.77	71.65	71.87	71.73	71.86	71.27	72.37	72.11	71.87	71.99	72.26	71.74	71.87	72.08	72.52	70.96	64.58	70.99	71.11	70.99	71.59	71.59	70.68	69.46	71.76	71.26
Xanthobacter_autotrophicus_DSM_432_T	69.77	72.58	74.06	74.53	73.01	72.78	73.06	73.86	72.74	72.27	73.18	73.28	73.08	73.55	72.34	72.43	72.7	72.15	72.14	73.15	73.73	71.68	72.39	71.04	70.76	70.92	70.92	71.3	70.54	71.58	71.48	71.07	71.15	71.24	71.04	71.08	71.21	71.7	69.99	63.81	70.27	70.36	70.37	71.2	71.26	70.54	68.82	70.9	70.83
Blastochloris_viridis_ATCC_19567_T	70.17	73.56	74.78	75.05	74.14	73.64	73.46	74.4	73.14	72.42	74.36	74.39	73.09	74.5	73.46	73.33	72.98	72.99	72.95	73.7	73.87	72.26	73.14	71.26	70.93	71.52	71.24	71.65	71.14	71.87	71.46	71.39	71.26	71.43	71.24	70.98	71.68	71.4	70.45	64.73	70.42	71.29	71.04	71.36	71.17	71.11	69.27	71.46	70.8
Phreatobacter_oligotrophus_DSM_25521_T	69.54	73.45	73.87	74.62	73.77	73.95	74.28	74.71	73.5	72.89	74.17	74.37	73.53	74.39	73.36	73.61	73.27	71.98	72.24	74.14	74.65	72.59	73.01	72.2	71.9	72.02	72.15	72.36	71.92	72.65	72.46	72.31	72.31	72.37	72.4	71.79	72.23	72.87	71.79	64.89	71.84	71.96	72.33	72.12	71.9	71.39	69.89	72.27	71.83
Alsobacter_metallidurans_CGMCC_1.12214_T	69.45	73.17	73.56	74.4	73.73	73.64	73.11	74.02	73.11	72.64	72.89	74.47	73.59	74.52	73.02	73.43	73.03	71.84	73.11	74.2	73.84	72.09	73.25	71.92	71.33	71.65	71.64	72.12	71.51	72.37	72.3	72.04	72.02	72.08	71.89	71.21	72.12	72.3	71.18	64.95	70.9	71.29	71.51	72.27	72.06	70.74	70.21	71.67	70.87
Bosea_thiooxidans_DSM_9653_T	68.99	72.01	72.95	73.48	73.37	73.12	72.7	73.12	72.65	72.42	72.36	73.59	72.87	73.75	72.42	72.8	72.36	70.74	71.76	73.27	73.21	71.76	71.74	71.58	70.9	71.3	71.36	71.87	70.89	72.05	71.59	71.14	71.62	71.49	71.8	70.82	71.64	72.24	70.96	64.51	70.73	71.26	71.84	71.68	71.29	70.54	70.45	71.89	71.27
Camelimonas_lactis_DSM_22958_T	69.04	71.65	72.21	72.81	72.08	72.46	72.31	72.98	72.2	72.14	72.33	72.68	71.9	72.67	71.9	71.95	71.43	70.6	71.11	72.31	72.3	70.57	71.12	70.54	70.01	70.05	70.37	70.57	70.76	70.93	71.17	70.33	70.29	70.74	70.32	70.21	71.11	71.09	69.96	64.09	69.76	70.11	70.36	70.68	70.8	69.89	69.07	70.58	70.21
Chelatococcus_asaccharovorans_DSM_6462_T	68.8	71.96	73.43	74.24	72.74	72.89	72.71	73.46	72.43	72.52	72.86	73.5	72.65	73.73	72.08	73.09	72.58	71.58	72.08	73.5	73.62	71.21	71.86	70.87	70.52	70.82	70.65	70.76	70.37	71.43	71.11	70.71	71.24	71.2	71.18	70.96	71.09	71.49	70.27	64.6	70.14	70.27	70.52	70.76	71.24	70.33	69.16	70.98	70.23
Pseudochelatococcus_lubricantis_DSM_103870_T	69.3	72.48	73.18	73.83	73.02	73.17	73.01	73.37	72.26	72.17	73.48	74.17	72.86	73.86	72.71	72.73	72.51	71.29	72.37	72.9	73.21	71.48	72.49	70.96	70.86	70.62	70.71	71.36	70.4	71.36	70.61	70.26	70.83	70.96	71.05	71.21	71.08	71.48	70.23	64.36	70.42	70.29	70.42	70.96	71.07	70.02	69.42	71.24	70.99
Enterovirga_rhinocerotis_DSM_25903_T	68.73	71.8	72.39	73.27	71.9	72.17	71.64	72.21	71.55	70.87	72.01	72.9	72.31	72.98	71.67	71.7	71.49	70.57	70.55	72.24	72.73	70.65	71.12	70.6	70.08	70.7	70.46	70.65	70.36	70.96	70.84	70.32	70.45	70.77	70.79	70.64	70.49	71.15	70.07	63.48	69.8	70.36	70.57	70.57	70.54	69.82	69.32	70.6	70.35
Methylobacterium_organophilum_NBRC_15689_T	68.19	70.74	72.12	72.76	71.79	72.08	71.71	72.24	71.04	70.67	71.79	72.58	71.79	72.87	71.73	71.49	71.32	69.6	70.65	72.08	72.3	70.58	70.54	70.37	70.08	70.2	70.14	70.49	69.92	70.71	70.6	70.39	70.26	70.36	70.52	70.42	70.43	71.02	69.65	63.31	69.67	69.89	69.76	70.48	70.26	69.65	68.98	70.54	70.15
Methylorubrum_extorquens_strain_TK_0001_T	68.21	70.61	72.05	72.78	71.54	71.93	71.96	72.48	70.84	70.93	71.61	72.49	71.9	72.96	71.54	71.45	71.26	69.48	70.71	71.64	72.2	70.45	70.52	69.98	69.93	70.12	70.24	70.23	69.71	70.32	70.45	70.01	70.07	70.21	70.2	70.12	70.32	70.84	69.61	63.04	69.67	69.39	69.68	70.32	70.32	69.46	68.64	70.29	70.14
Microvirga_subterranea_DSM_14364_T	69.48	72.81	73.27	74.22	73.73	74.17	73.62	74.53	73.24	73.23	73.64	74.2	73.33	74.67	73.33	73.62	72.71	71.73	72.4	73.64	73.87	72.11	72.48	72.53	71.86	71.95	71.64	72.2	71.93	72.33	72.43	72.06	72.17	72.3	72.48	71.93	72.39	73.02	71.59	65.07	71.49	71.52	71.7	71.9	72.3	71.37	70.58	72.4	72.31
Salinarimonas_rosea_DSM_21201_T	68.95	72.31	73.15	74.03	72.36	73.08	73.12	73.62	72.65	71.83	73.2	73.83	72.83	74.05	72.12	72.64	72.3	71.01	72.14	73.05	73.68	71.29	71.59	71.07	70.11	70.52	70.57	70.68	70.11	71.23	70.93	70.67	70.76	70.98	71.27	70.89	71.07	71.48	69.86	63.69	70.21	70.67	70.6	71.26	70.92	70.67	69.26	71.57	71.05
Saliniramus_fredricksonii_HL-109_T	68.63	71.9	72.51	73.49	72.23	72.71	72.99	73.33	72.24	72.02	72.71	73.01	72.15	73.2	71.45	72.27	72.33	70.57	71.48	72.37	73.02	70.73	71.36	71.04	70.42	70.99	71.01	70.89	70.52	71.24	70.93	70.95	71.14	71.15	71.23	70.77	71.12	71.58	70.17	63.69	70.17	70.55	71.23	71.01	70.99	71.01	69.63	71.3	71.02
Rhabdaerophilum_calidifontis_SYSU_G02060_T	69.04	71.58	72.31	73.2	71.64	71.7	71.89	72.3	70.82	70.98	71.83	72.12	72.17	72.78	71.57	71.79	71.36	70.68	71.17	72.23	73.01	71.48	71.33	70.84	70.58	70.92	70.54	70.82	70.61	70.99	70.95	70.76	70.73	70.96	70.7	71.09	70.95	71.55	70.18	64.48	69.96	70.46	70.61	70.93	70.87	70.48	68.73	70.77	70.15
Beijerinckia_indica_ATCC_9039_T	68.49	71.3	72.33	73.03	72.26	72.09	72.02	72.96	71.74	71.58	72.15	72.06	71.83	72.24	71.62	72.04	71.37	70.64	71.52	73.03	73.09	70.49	71.71	70.08	69.82	69.7	69.52	70.3	69.32	70.14	69.99	69.6	70.07	70.08	70.05	69.8	69.77	70.49	69.35	63.82	69.61	69.14	69.58	69.38	69.45	69.16	68.41	70.02	69.46
Methylocapsa_acidiphila_B2_T	68.27	71.58	72.18	73.11	72.64	72.31	72.61	72.96	71.76	71.27	72.78	72.45	71.7	72.36	71.68	72.06	71.83	70.39	71.4	73.11	73.05	70.92	71.62	70.11	69.8	69.95	69.74	70.11	69.29	69.9	69.98	69.65	69.67	69.8	70.05	69.6	69.73	70.35	69.46	64.03	69.1	69.76	69.55	69.88	69.85	69.55	68.32	70.02	69.65
Methyloferula_stellata_AR4_T	67.76	71.55	72.86	73.58	72.93	73.03	72.76	73.58	72.34	71.68	72.71	72.59	71.92	72.17	71.98	72.31	71.89	70.55	72.12	73.36	73.12	71.26	71.48	70.65	70.51	70.42	70.11	70.42	69.89	70.45	70.46	70.4	70.73	70.65	70.83	70.74	70.3	71.15	69.98	63.6	69.8	70.2	70.27	70.11	70.26	69.82	68.52	70.26	69.49
Methylovirgula_ligni_DSM_19998_T	67.89	71.05	71.95	72.49	71.95	71.81	71.62	72.42	71.32	70.42	71.87	72.37	71.36	72.15	71.65	71.81	71.18	70.57	71.04	72.62	72.62	70.24	70.67	69.58	69.79	70.02	69.7	69.95	69.48	70.04	70.14	70.37	69.96	70.2	69.85	69.67	69.88	70.68	69.39	63.26	69.07	69.42	69.29	69.42	69.64	69.38	67.8	69.52	68.82
Methylocystis_parva_OBBP_T	68.01	70.45	71.59	71.96	71.39	71.18	71.01	71.9	70.96	70.42	71.39	71.39	71.01	72.04	71.05	71.15	70.51	69.7	70.61	71.87	72.4	70.07	70.55	69.79	69.18	69.4	69.17	69.82	69.26	70.3	70.24	69.35	69.93	69.82	69.89	69.64	69.57	70.02	68.98	63.32	69.05	68.91	69.1	69.48	69.16	68.82	68.43	70.3	69.71
Methylosinus_trichosporium_OB3b_T	68.36	71.12	72.14	72.61	71.98	71.86	71.79	72.24	71.27	70.79	72.05	72.09	71.76	72.39	71.48	71.92	71.32	70.52	71.23	72.59	72.73	69.86	70.96	69.77	69.08	69.55	69.43	69.85	69.2	70.3	70.08	70.23	69.73	70.2	69.93	70.29	69.58	70.48	69.51	63.32	69.79	69.3	69.45	69.98	69.92	69.24	68.82	70.45	69.92
Rhodoblastus_acidophilus_DSM_137_T	67.94	71.54	73.11	73.71	72.96	72.92	72.39	73.2	72.56	71.43	71.92	72.39	71.02	72.49	71.64	71.48	71.55	71.02	71.58	72.81	72.99	70.54	71.98	70.96	70.57	70.76	70.62	70.93	70.76	71.12	70.93	71.36	71.02	70.86	70.92	70.54	71.11	71.48	70.29	64.06	69.8	70.37	70.98	70.98	70.62	69.93	69.08	70.82	70.14
Lichenibacterium_ramalinae_RmlP001_T	68.08	70.45	71.45	72.17	71.01	70.12	70.29	71.2	69.95	69.16	70.8	71.12	70.99	71.7	70.48	70.8	70.62	69.18	69.98	71.54	71.34	69.58	70.93	69.16	68.76	69.17	68.73	69.45	68.92	69.71	69.49	68.89	68.86	69.27	69.2	69.01	69.35	69.52	68.71	62.89	68.92	68.74	68.89	69.04	69.08	68.96	67.23	68.77	68.54
Lichenihabitans_psoromatis_PAMC_29148_T	67.58	70.68	72.4	72.58	71.45	71.32	71.73	72.37	71.05	70.77	71.26	72.65	72.29	72.48	71.48	72.12	71.59	70.36	70.93	72.23	72.51	70.05	71.9	69.63	69.58	69.65	69.71	69.45	69.2	70.02	69.9	69.71	69.79	69.8	70.02	69.73	69.46	70.32	69.29	63.07	68.91	69.38	69.64	69.85	69.89	69.11	67.79	69.57	69.13
Roseiarcus_fermentans_DSM_24875_T	67.39	70.1	71.49	71.48	70.58	70.73	71.17	70.95	69.82	69.2	70.33	70.86	70.74	70.95	70.4	70.6	70.49	69.92	70.23	71.26	72.01	69.46	70.33	68.85	68.77	68.92	68.85	69.11	68.57	69.3	69.35	69.17	68.96	69.1	69.07	69.1	69.45	69.68	68.66	62.57	68.41	68.54	68.55	69.45	69.3	68.8	67.29	69.07	68.85
Chenggangzhangella_methanolivorans_CHL1_T	70.18	73.3	74.21	74.72	73.73	73.34	73.33	73.95	72.9	72.4	74	73.86	73.61	74.21	73.18	72.84	73.3	71.7	73.11	74.11	74.42	71.59	73.17	71.24	71.3	71.68	71.51	71.65	71.7	72.2	71.81	71.83	71.55	71.55	71.9	71.42	71.71	72.37	70.87	64.51	70.83	71.18	71.73	72.02	71.4	71.64	69.38	71.02	71.45
Methylopila_capsulata_DSM_6130_T	70.93	73.96	74.61	75.5	74.34	74.05	73.92	74.42	73.28	72.67	74.33	74.72	74.14	74.77	73.49	73.59	73.75	72.4	73.06	74.43	74.94	72.78	73.53	71.77	71.86	72.27	71.98	72.14	71.87	72.55	72.26	72.29	72.21	72.33	72.27	72.01	72.12	72.95	71.39	65.04	71.05	71.33	72.15	72.65	72.15	71.79	70.21	72.12	71.93
Lutibaculum_baratangense_AMV1_T	69.86	73.17	72.76	73.15	72.95	73.21	72.93	72.77	71.95	70.8	73.01	72.45	71.74	72.14	71.4	71.92	71.54	69.98	71.73	72.62	72.65	71.36	71.86	70.18	69.73	69.85	70.02	70.18	69.88	70.18	70.05	69.74	69.86	69.83	69.85	70.2	70.15	70.83	69.02	63.73	69.2	70.02	70.12	70.92	70.89	70.27	68.07	70.36	69.89
Tepidamorphus_gemmatus_DSM_19345_T	70.79	74.03	74.46	75.12	74.92	74.59	74.06	74.24	73.43	72.46	74.36	73.9	73.53	74.11	73.49	73.87	73.46	72.06	73.83	74.37	74.56	72.49	73.18	71.65	70.92	71.49	71.37	71.62	71.18	71.93	71.96	71.39	71.8	71.68	71.67	71.93	71.77	72.59	70.73	64.66	70.79	71.3	71.14	72.01	72.02	71.12	69.54	71.27	70.98
Dichotomicrobium_thermohalophilum_DSM_5002_T	67.96	70.58	69.95	70.51	71.05	70.89	70.42	70.21	69.58	69.45	71.04	70.02	69.01	70.14	69.7	69.32	69.29	67.86	69.65	69.86	70.43	68.96	69.96	68.24	68.17	68.33	68.42	68.32	68.43	68.68	68.46	68.74	68.6	68.74	68.46	68.46	68.2	68.61	67.71	63.09	68.21	68.23	68.16	68.45	68.41	68.24	66.83	68.02	67.85
Rhodomicrobium_vannielii_ATCC_17100_T	67.1	69.36	69.39	70.15	70.6	69.93	70.37	70.24	69.36	69.07	70.01	69.57	68.99	70.18	69.39	69.38	68.99	68.13	69.48	70.01	70.55	69.08	70.2	67.77	68.02	68.26	68.41	68.05	67.69	68.49	68.77	68.24	68.23	68.23	68.29	68.43	68.55	68.64	68.02	62.87	67.95	68.43	67.64	68.63	68.48	67.55	66.83	68.07	67.91
Methyloceanibacter_caenitepidi_Gela4_T	68.24	71.24	71.12	71.71	72.45	71.65	71.73	71.7	71.46	70.65	71.87	71.17	70.83	71.61	70.45	70.57	69.98	69.29	70.42	70.8	71.36	70.1	70.37	69.08	68.79	69.17	69.1	68.95	68.66	69.29	69.21	69.01	69.13	69.38	68.96	69.14	69.24	69.77	68.74	63.82	69.3	69.39	69.13	70.14	69.9	69.23	67.44	69.1	69.05
Methyloligella_halotolerans_VKM_B-2706_T	67.8	70.57	70.37	71.04	71.65	71.54	71.07	70.96	70.74	70.18	71.23	70.08	69.52	70.23	69.14	69.95	69.36	68.39	70.3	70.48	70.45	69.49	70.15	68.98	68.48	69.1	68.91	68.96	68.85	68.83	68.99	68.99	69.32	69.49	69.32	69.11	68.92	69.48	68.61	63.47	68.95	69.07	69.33	69.23	69.54	68.74	66.92	68.33	68.58
Hyphomicrobium_denitrificans_ATCC_51888_T	67.49	70.37	70.96	71.24	71.32	71.65	71.05	71.62	71.11	69.92	71.57	70.83	70.21	71.37	70.55	70.45	69.93	69.45	70.93	71.42	71.64	69.86	70.55	69.2	68.83	69.26	69.11	69.29	69.1	69.42	69.7	69.07	69.45	69.65	69.29	69.11	69.07	69.57	68.99	63.59	68.76	69.16	69.33	69.42	69.83	68.35	67.86	68.92	68.64
Aestuariivirga_litoralis_KCTC_52945_T	67.67	70.2	70.4	71.45	71.54	71.46	70.86	71.76	70.49	70.48	70.61	71.51	70.58	71.68	70.67	70.99	70.43	69.67	69.99	70.8	70.83	69.13	70.04	69.4	69.35	69.46	69.21	70.04	69.39	69.64	69.93	69.55	69.6	69.71	69.74	69.64	69.55	70.18	68.93	63.34	69.11	69.14	69.71	69.51	69.38	68.42	67.95	69.4	68.64
Rhodoligotrophos_appendicifer_120-1_T	68.35	70.73	70.6	71.51	71.15	71.04	70.68	71.57	70.95	70.26	71.08	71.05	69.98	70.8	70.21	70.58	70.37	69.18	70.55	70.99	70.74	69.82	70.57	68.99	68.77	69.13	68.96	69.08	69.02	68.96	69.14	68.93	68.76	68.89	69.23	69.21	69.17	69.89	68.27	63.44	68.43	68.99	68.6	68.46	68.88	68.35	66.76	68.19	68.23
Parvibaculum_lavamentivorans_DS-1_T	68.33	71.21	71.52	71.96	72.87	72.37	71.8	72.43	71.51	71.3	72.7	71.43	71.02	72.05	71.32	71.45	71.02	69.96	70.89	71.87	71.8	70.77	71.54	69.93	69.89	70.51	69.92	70.12	69.7	69.96	69.98	70.07	70.11	70.45	70.49	70.37	69.88	70.7	69.63	63.84	69.43	69.65	70.24	69.9	69.68	69.64	67.8	69.24	68.98
Tepidicaulis_marinus_MA2_T	68.3	71.48	72.11	72.64	73.23	72.99	72.9	72.89	72.18	71.77	72.34	71.8	71.36	72.08	71.23	71.98	71.36	70.15	71.09	71.45	71.93	71.37	71.86	70.51	70.21	70.52	70.39	70.6	70.23	70.57	70.2	70.77	70.74	70.71	70.58	70.29	70.77	71.34	69.88	64.42	70.02	70.52	70.96	70.6	70.96	70.04	68.45	69.68	69.42
Pyruvatibacter_mobilis_CGMCC_1.15125_T	68.36	70.9	71.02	71.54	72.46	72.11	72.01	71.98	71.77	71.4	71.57	71.45	70.32	71.37	70.39	71.32	70.71	69.05	70.6	71.77	71.74	69.98	71.17	69.92	70.02	70.12	69.61	69.85	69.58	70.05	69.76	69.79	70.08	70.05	70.14	70.01	70.05	70.68	69.79	63.44	69.45	69.73	69.99	70.15	70.15	69.46	68.13	69.43	69.42
Asticcacaulis_excentricus_CB_48_T	64.07	66	65.94	66.23	66.41	66.33	66.6	66.63	66.35	66.29	66.35	66.13	65.97	66.19	66.39	67.13	65.85	64.95	65.39	66.39	66.69	65.57	66.17	65.55	65.63	65.57	65.47	66.11	65.86	66.04	65.98	65.39	65.5	65.39	65.76	65.14	65.78	65.92	64.98	61.07	65.23	65.16	65.85	65.42	65.42	64.19	63.88	64.75	64.31
Caulobacter_vibrioides_DSM_9893_T	63.75	66.58	66.29	66.66	67.16	66.73	66.54	67.23	66.41	66.29	66.72	66.66	66.69	67.04	66.88	67.1	66.57	66.19	65.82	66.98	67.23	65.89	66.66	66.5	66.13	66.32	66.1	66.22	65.97	66.48	66.58	66.05	66.26	66.2	65.97	65.75	66.35	66.61	65.67	61	66.02	65.69	66.39	66.16	66.13	65.13	64	65.33	65.07
Henriciella_marina_DSM_19595_T	64.16	65.78	65.39	66.27	67.36	66.86	66.35	67.11	66.75	66.55	66.58	66.45	65.79	66.2	65.64	66.27	65.51	64.23	65.63	66	66.17	66.35	66.72	66.13	66.27	66.36	66.26	65.78	66	65.85	66.23	66.01	66.02	66.01	66.22	65.57	65.88	66.08	65.69	60.94	65.97	66.35	66.44	65.89	66	65.38	64.82	65.83	66.14
Hyphomonas_polymorpha_PS728_T	64.64	66.35	66.67	66.83	67.16	66.64	66.58	67.66	66.67	66.52	66.64	66.5	65.91	66.26	66.2	66.13	65.55	64.66	65.85	66.45	67.05	65.72	66.76	66.35	66.41	66.47	66.32	66.44	66.13	66.33	66.42	66.25	66.76	66.48	66.45	65.82	66.13	66.5	65.95	61.5	65.92	66.23	66	66.2	65.92	64.98	64.95	65.95	65.48
Maricaulis_maris_DSM_4734_T	65.88	67.52	67.01	67.95	68.46	68.43	67.98	68.38	67.85	67.74	68.55	67.94	67.26	67.77	67.58	67.74	66.91	66.98	67.33	68.13	67.91	67.48	68.17	67.58	67.6	67.52	67.66	67.24	67.2	67.44	67.24	67.38	67.89	67.94	67.89	67.36	67.63	68.01	67.05	61.93	67.35	67.96	67.47	67.13	67.42	66.45	65.78	67.07	66.69
[truncated: 94 more columns]

## Sheet: Dataset S7
	Acuticoccus_yangtzensis_JL1095_T	Amorphus_coralli_DSM_19760_T	Pseudoxanthobacter_soli_DSM_19599_T	Segnochrobactrum_spirostomi_Sp-1_T	Breoghania_corrubedonensis_DSM_23382_T	Hongsoonwoonella_zoysiae_SY4-7_T	Stappia_stellulata_DSM_5886_T	Pannonibacter_phragmitetus_DSM_14782_T	Roseibium_denhamense_JCM_10543_T	Pseudovibrio_denitrificans_DSM_17465_T	Rhodobium_orientis_DSM_11290_T	Chthonobacter_albigriseus_KCTC_42450_T	Mongoliimonas_terrestris_MIMtkB18_T	Oharaeibacter_diazotrophicus_DSM_102969_T	Pleomorphomonas_oryzae_DSM_16300_T	Hartmannibacter_diazotrophicus_E19_T	Methylobrevis_pamukkalensis_VKM_B-2849_T	Siculibacillus_lacustris_SA-279_T	Bauldia_litoralis_ATCC_35022_T	Kaistia_adipata_DSM_17808_T	Prosthecomicrobium_pneumaticum_DSM_16268_T	Afifella_marina_DSM_2698_T	Faunimonas_pinastri_A52C2_T	Agrobacterium_tumefaciens_B6_T	Endobacterium_cereale_RZME27_T	Neorhizobium_galegae_HAMBI_540_T	Pseudorhizobium_marinum_MGL06_T	Allorhizobium_undicola_ATCC_700741_T	Peteryoungia_ipomoeae_shin9-1_T	Ciceribacter_lividus_DSM_25528_T	Gellertiella_hungarica_DSM_29853_T	Rhizobium_leguminosarum_USDA_2370_T	Ensifer_adhaerens_ATCC_33212_T	Sinorhizobium_fredii_USDA_205_T	Pararhizobium_giardinii_H152_T	Xaviernesmea_oryzae_CGMCC_1.7048_T	Mycoplana_dimorpha_DSM_7138_T	Shinella_granuli_DSM_18401_T	Onobrychidicola_muellerharveyae_TH2_T	Liberibacter_crescens_BT-1_T	Martelella_mediterranea_DSM_17316_T	Hoeflea_marina_DSM_16791_T	Pseudohoeflea_suaedae_YC6898_T	Georhizobium_profundi_WS11_T	Neopararhizobium_haloflavum_XC0140_T	Allopararhizobium_mangrovi_BGMRC_6574_T	Ahrensia_kielensis_DSM_5890_T	Oceaniradius_stylonematis_StC1_T	Roseitalea_porphyridii_MA7-20_T
Acuticoccus_yangtzensis_JL1095_T	100	60.52	59.11	59.33	58.75	59.39	58.75	59.1	58.69	57.93	58.91	58.54	58.5	58.59	57.8	58.62	58.72	57.52	58.2	58.25	58.67	58.1	57.84	57.03	57.1	56.96	57.4	57.64	57.27	57.65	57.46	57.08	57.24	57.3	57.2	57.25	57.53	57.25	56.81	55.53	57.46	58.02	58.41	58.26	58.11	57.54	57.04	57.96	57.93
Amorphus_coralli_DSM_19760_T	60.52	100	62.29	62.34	61.91	62.44	61.9	61.72	61.3	60.19	62.22	60.92	61.08	61.08	60.04	60.44	61.23	60.04	60.48	60.83	61.26	60.39	59.98	58.73	58.52	58.61	58.78	58.93	59.03	59.29	58.95	58.78	59.01	58.95	58.82	58.9	59.29	59.21	58.18	56	58.74	59.47	59.53	59.94	60.22	59.74	58.34	59.35	59.67
Pseudoxanthobacter_soli_DSM_19599_T	59.11	62.29	100	69.96	61.83	61.6	61.57	61.47	60.69	60.15	61.84	62.33	62.24	62.65	60.95	61.76	62.83	61.5	61.06	62.74	63.04	59.77	60.75	59.38	59.28	59.43	59.68	59.66	59.17	59.79	59.37	59.37	59.25	59.48	59.34	60.13	60.04	59.81	59.17	56.6	58.72	58.99	59.39	59.67	59.88	59.25	57.28	58.96	59.11
Segnochrobactrum_spirostomi_Sp-1_T	59.33	62.34	69.96	100	61.81	61.73	61.41	61.46	60.62	59.82	62.03	62.74	62.28	63.6	61.27	61.8	62.62	61.56	61.09	62.63	63.03	59.99	61.11	59.45	59.23	59.37	59.43	59.81	59.69	59.71	59.8	60.06	59.59	59.72	59.58	60.4	60.11	60.39	59.6	56.41	59.16	59.33	59.45	59.78	59.77	59.25	57.59	59.08	59.23
Breoghania_corrubedonensis_DSM_23382_T	58.75	61.91	61.83	61.81	100	65.56	64.71	64.43	63.84	62.08	63.63	61.72	61.82	61.71	60.19	61.99	62.31	60.52	61.21	62.02	62.13	61.16	60.69	59.48	59.18	59.74	59.58	59.6	59.57	59.96	59.72	59.58	59.92	60	59.47	59.62	60.35	59.96	59.19	56.64	59.99	60.15	60.58	60.67	60.76	60.4	58.64	60.16	60.06
Hongsoonwoonella_zoysiae_SY4-7_T	59.39	62.44	61.6	61.73	65.56	100	69.99	66.62	66.75	64.05	63.19	61.89	61.72	61.71	60.42	61.68	62.47	60.38	61.37	61.57	61.86	60.77	60.68	59.69	59.3	59.58	60.05	59.93	59.91	60.46	59.96	59.53	59.85	60.19	59.78	59.54	60.34	60.12	59.09	56.71	59.95	60.81	60.8	61.07	61.05	60.23	59.16	60.2	60.73
Stappia_stellulata_DSM_5886_T	58.75	61.9	61.57	61.41	64.71	69.99	100	65.96	65.94	63.46	62.45	61.54	61.63	61.43	60.05	61.22	61.96	60.05	60.77	61.47	61.56	60.36	60.11	59.33	58.99	59.09	59.71	59.59	59.75	60.05	59.67	59.22	59.45	59.77	59.48	59.37	59.91	60.04	58.78	56.5	59.16	60.37	60.35	60.66	60.59	59.84	59.04	60.96	60.97
Pannonibacter_phragmitetus_DSM_14782_T	59.1	61.72	61.47	61.46	64.43	66.62	65.96	100	68.12	63.32	62.08	61.94	61.71	61.68	60.08	61.97	61.98	60.18	60.36	61.43	61.84	60.02	60.33	60.84	60.32	60.38	60.78	60.91	61.06	61.34	60.45	60.38	60.82	61.06	60.34	60.2	60.29	60.93	59.74	56.89	59.82	60.3	60.34	60.64	60.43	59.66	59.14	60.15	60.22
Roseibium_denhamense_JCM_10543_T	58.69	61.3	60.69	60.62	63.84	66.75	65.94	68.12	100	63.4	61.82	60.94	60.96	60.65	59.72	60.99	61.28	59.56	60.07	60.81	60.85	59.95	59.87	59.2	58.98	59.11	59.63	59.42	59.85	59.91	59.69	58.99	59.58	59.68	59.48	59.06	59.69	59.95	58.77	56.95	59.45	59.68	59.96	60.12	60.03	59.49	59.68	60.43	60.63
Pseudovibrio_denitrificans_DSM_17465_T	57.93	60.19	60.15	59.82	62.08	64.05	63.46	63.32	63.4	100	60.71	59.99	59.82	59.61	58.77	59.83	60.36	58.95	59.09	59.97	59.9	58.98	59.23	58.43	58.26	58.16	58.85	58.77	58.7	58.81	58.82	58.5	58.61	58.91	58.66	58.24	59.1	58.8	58.37	56.25	58.56	58.84	59	59.5	59.2	58.58	58.45	58.74	58.86
Rhodobium_orientis_DSM_11290_T	58.91	62.22	61.84	62.03	63.63	63.19	62.45	62.08	61.82	60.71	100	61.33	61.33	61.11	60.02	61.29	61.8	60.19	60.83	61.41	61.67	61.24	60.35	58.99	58.69	58.93	59.06	59.38	59.3	59.38	59.45	58.94	59.18	59.32	58.92	59.52	59.82	59.55	58.54	56.25	59.36	59.62	59.88	60.28	60.58	59.82	58.33	59.97	60.03
Chthonobacter_albigriseus_KCTC_42450_T	58.54	60.92	62.33	62.74	61.72	61.89	61.54	61.94	60.94	59.99	61.33	100	73.61	71.85	66.51	65.89	67.45	61.25	61.03	62.59	63.19	60.14	60.8	59.93	59.51	59.74	59.96	60.03	60.12	60.44	60.24	59.9	60.68	60.69	60.45	60.04	60.54	60.36	59.82	56.73	59.16	59.53	59.47	60.1	59.87	59.57	58.19	59.52	59.41
Mongoliimonas_terrestris_MIMtkB18_T	58.5	61.08	62.24	62.28	61.82	61.72	61.63	61.71	60.96	59.82	61.33	73.61	100	71.09	66.28	65.67	67.16	61.26	61.01	62.51	62.92	60.02	60.55	59.77	59.08	59.54	59.73	59.89	59.86	60.13	60.1	60.05	60.1	60.21	59.7	59.84	60.21	60.05	59.32	56.4	59.07	59.28	59.4	59.97	59.7	59.64	58.12	59.52	59.58
Oharaeibacter_diazotrophicus_DSM_102969_T	58.59	61.08	62.65	63.6	61.71	61.71	61.43	61.68	60.65	59.61	61.11	71.85	71.09	100	67.05	65.62	66.93	61.74	60.94	62.35	63.35	59.96	60.65	59.89	59.48	59.99	60.03	60.28	60.23	60.6	60.46	60.5	60.1	60.46	60.25	60.63	60.37	60.52	59.92	56.63	59.35	59.8	59.79	60.03	59.93	59.62	57.89	59.52	59.51
Pleomorphomonas_oryzae_DSM_16300_T	57.8	60.04	60.95	61.27	60.19	60.42	60.05	60.08	59.72	58.77	60.02	66.51	66.28	67.05	100	63.33	64.66	61.23	59.47	61.04	61.22	59.42	59.67	59.35	59.4	59.7	59.19	59.17	59.33	60.09	59.69	60.43	60.03	60.08	59.65	59.83	59.89	60.29	59.38	56.02	58.87	58.63	59.03	59.09	59.16	58.53	57.35	58.44	58.45
Hartmannibacter_diazotrophicus_E19_T	58.62	60.44	61.76	61.8	61.99	61.68	61.22	61.97	60.99	59.83	61.29	65.89	65.67	65.62	63.33	100	74.1	60.7	60.61	62.12	62.41	60.03	60.18	60.03	59.58	60.04	60.11	60.25	60.03	60.58	60.06	60.61	60.42	60.55	60.55	60.12	60.38	60.79	59.67	56.5	60.1	59.79	60.26	60.1	60.17	59.74	58.52	59.57	59.54
Methylobrevis_pamukkalensis_VKM_B-2849_T	58.72	61.23	62.83	62.62	62.31	62.47	61.96	61.98	61.28	60.36	61.8	67.45	67.16	66.93	64.66	74.1	100	61.6	61.32	62.71	63.34	60.37	60.76	59.91	59.86	60.32	60.46	60.33	60.31	60.5	60.61	60.67	60.42	60.64	60.43	60.28	60.89	60.69	59.86	56.54	59.51	60.22	60.14	61.1	60.76	59.89	58.47	59.95	60.18
Siculibacillus_lacustris_SA-279_T	57.52	60.04	61.5	61.56	60.52	60.38	60.05	60.18	59.56	58.95	60.19	61.25	61.26	61.74	61.23	60.7	61.6	100	59.88	60.76	61.38	59.21	59.49	58.07	58.27	58.28	58.44	58.64	58.36	58.8	58.88	58.37	58.45	58.54	58.31	58.58	58.89	58.5	58.13	55.92	57.84	58.3	58.34	58.76	58.75	58.14	56.92	58.37	58.51
Bauldia_litoralis_ATCC_35022_T	58.2	60.48	61.06	61.09	61.21	61.37	60.77	60.36	60.07	59.09	60.83	61.03	61.01	60.94	59.47	60.61	61.32	59.88	100	63.49	63.95	60.37	60.12	58.59	58.25	58.74	59.03	59.16	59.13	59.39	59.09	58.86	59	59.23	58.65	58.98	59.78	59.48	58.86	56.33	58.95	59.3	59.58	59.74	59.65	59.32	57.87	59.22	59.11
Kaistia_adipata_DSM_17808_T	58.25	60.83	62.74	62.63	62.02	61.57	61.47	61.43	60.81	59.97	61.41	62.59	62.51	62.35	61.04	62.12	62.71	60.76	63.49	100	69.81	60.3	61.44	60.11	59.89	59.94	60.17	60.28	60.31	60.56	60.3	60.53	60.34	60.56	60.34	60.72	60.92	60.67	60.12	56.97	59.42	59.88	60.03	60.54	60.71	59.87	58.43	59.52	59.44
Prosthecomicrobium_pneumaticum_DSM_16268_T	58.67	61.26	63.04	63.03	62.13	61.86	61.56	61.84	60.85	59.9	61.67	63.19	62.92	63.35	61.22	62.41	63.34	61.38	63.95	69.81	100	60.78	61.18	59.91	59.37	59.52	60.11	60.2	60.09	60.77	60.29	60.17	60.2	60.69	60.2	60.45	60.89	60.64	59.81	56.58	59.57	60.38	60.21	60.96	60.87	60.21	58.28	60.07	60.13
Afifella_marina_DSM_2698_T	58.1	60.39	59.77	59.99	61.16	60.77	60.36	60.02	59.95	58.98	61.24	60.14	60.02	59.96	59.42	60.03	60.37	59.21	60.37	60.3	60.78	100	63.14	58.87	58.57	58.95	59.06	59.03	58.98	59.48	58.93	58.8	59.05	59.38	59.14	58.42	59.46	59.17	58.41	55.95	59.05	59.38	59.59	59.91	60.12	59.51	57.98	59.16	59.3
Faunimonas_pinastri_A52C2_T	57.84	59.98	60.75	61.11	60.69	60.68	60.11	60.33	59.87	59.23	60.35	60.8	60.55	60.65	59.67	60.18	60.76	59.49	60.12	61.44	61.18	63.14	100	59.13	59.28	59.21	59.34	59.35	59.34	59.57	59.28	59.47	59.44	59.33	59.09	59.34	59.52	59.6	58.78	56.39	58.97	59.19	59.23	59.56	60	59.26	58	59.19	59.2
Agrobacterium_tumefaciens_B6_T	57.03	58.73	59.38	59.45	59.48	59.69	59.33	60.84	59.2	58.43	58.99	59.93	59.77	59.89	59.35	60.03	59.91	58.07	58.59	60.11	59.91	58.87	59.13	100	71.83	72.06	72.03	70.98	70.99	71.83	69.35	71.27	69.8	69.9	70.28	68.71	69.91	70.13	66.77	61.32	65.72	64.48	64.83	65.22	65.09	63.53	60.83	61.46	61.55
Endobacterium_cereale_RZME27_T	57.1	58.52	59.28	59.23	59.18	59.3	58.99	60.32	58.98	58.26	58.69	59.51	59.08	59.48	59.4	59.58	59.86	58.27	58.25	59.89	59.37	58.57	59.28	71.83	100	74.68	73.5	69.93	69.76	70.81	68.96	70.64	69.13	69.02	69.07	67.82	68.9	69.26	66.48	61.02	65.21	64.06	64.49	64.74	64.62	62.97	60.53	61.16	61.16
Neorhizobium_galegae_HAMBI_540_T	56.96	58.61	59.43	59.37	59.74	59.58	59.09	60.38	59.11	58.16	58.93	59.74	59.54	59.99	59.7	60.04	60.32	58.28	58.74	59.94	59.52	58.95	59.21	72.06	74.68	100	75.42	70.52	70.61	71.83	69.44	72.74	69.75	70	70.05	68.33	69.81	69.79	67.44	61.49	65.53	64.64	64.63	65.03	65.05	63.22	60.57	61.46	61.35
Pseudorhizobium_marinum_MGL06_T	57.4	58.78	59.68	59.43	59.58	60.05	59.71	60.78	59.63	58.85	59.06	59.96	59.73	60.03	59.19	60.11	60.46	58.44	59.03	60.17	60.11	59.06	59.34	72.03	73.5	75.42	100	70.52	71.35	72.45	69.62	70.82	69.57	69.81	69.85	68.3	70.44	69.95	67.03	61.36	66.04	65.2	65.19	65.21	65.52	63.81	60.79	61.79	61.97
Allorhizobium_undicola_ATCC_700741_T	57.64	58.93	59.66	59.81	59.6	59.93	59.59	60.91	59.42	58.77	59.38	60.03	59.89	60.28	59.17	60.25	60.33	58.64	59.16	60.28	60.2	59.03	59.35	70.98	69.93	70.52	70.52	100	72.49	73.17	69.76	70.62	69.44	69.75	69.87	69.06	69.39	69.8	67.07	61.37	66.31	65.19	65.23	65.39	65.44	63.79	60.88	61.64	61.88
Peteryoungia_ipomoeae_shin9-1_T	57.27	59.03	59.17	59.69	59.57	59.91	59.75	61.06	59.85	58.7	59.3	60.12	59.86	60.23	59.33	60.03	60.31	58.36	59.13	60.31	60.09	58.98	59.34	70.99	69.76	70.61	71.35	72.49	100	74.41	69.86	70.52	69.93	69.81	69.66	68.66	69.84	70.15	67.42	61.15	66.43	65.21	65.2	65.65	65.52	63.4	60.93	61.79	61.68
Ciceribacter_lividus_DSM_25528_T	57.65	59.29	59.79	59.71	59.96	60.46	60.05	61.34	59.91	58.81	59.38	60.44	60.13	60.6	60.09	60.58	60.5	58.8	59.39	60.56	60.77	59.48	59.57	71.83	70.81	71.83	72.45	73.17	74.41	100	70.9	71.68	70.63	70.69	70.83	69.21	70.87	70.78	68.09	61.8	66.92	65.9	65.76	66.14	66.05	64.41	61.16	62.3	62.11
Gellertiella_hungarica_DSM_29853_T	57.46	58.95	59.37	59.8	59.72	59.96	59.67	60.45	59.69	58.82	59.45	60.24	60.1	60.46	59.69	60.06	60.61	58.88	59.09	60.3	60.29	58.93	59.28	69.35	68.96	69.44	69.62	69.76	69.86	70.9	100	70.15	69.99	70.17	69.61	68.38	70.3	70.21	67.32	61.56	65.88	65.26	65.23	65.67	65.78	63.89	60.94	61.86	61.75
Rhizobium_leguminosarum_USDA_2370_T	57.08	58.78	59.37	60.06	59.58	59.53	59.22	60.38	58.99	58.5	58.94	59.9	60.05	60.5	60.43	60.61	60.67	58.37	58.86	60.53	60.17	58.8	59.47	71.27	70.64	72.74	70.82	70.62	70.52	71.68	70.15	100	70.49	71.46	72.48	69.19	70.92	70.77	67.94	61.81	65.38	65.2	65.07	65.27	65.48	63.68	60.74	61.62	61.76
Ensifer_adhaerens_ATCC_33212_T	57.24	59.01	59.25	59.59	59.92	59.85	59.45	60.82	59.58	58.61	59.18	60.68	60.1	60.1	60.03	60.42	60.42	58.45	59	60.34	60.2	59.05	59.44	69.8	69.13	69.75	69.57	69.44	69.93	70.63	69.99	70.49	100	80.02	75.63	70.95	73.71	73.95	68.27	61.32	65.13	65.74	65.61	65.92	66.1	64.24	61.43	62.21	62.06
Sinorhizobium_fredii_USDA_205_T	57.3	58.95	59.48	59.72	60	60.19	59.77	61.06	59.68	58.91	59.32	60.69	60.21	60.46	60.08	60.55	60.64	58.54	59.23	60.56	60.69	59.38	59.33	69.9	69.02	70	69.81	69.75	69.81	70.69	70.17	71.46	80.02	100	76.51	71.6	73.53	73.58	68.61	61.58	65.36	65.9	66	66.21	66.3	64.47	61.27	62.45	62.36
Pararhizobium_giardinii_H152_T	57.2	58.82	59.34	59.58	59.47	59.78	59.48	60.34	59.48	58.66	58.92	60.45	59.7	60.25	59.65	60.55	60.43	58.31	58.65	60.34	60.2	59.14	59.09	70.28	69.07	70.05	69.85	69.87	69.66	70.83	69.61	72.48	75.63	76.51	100	72.53	73.18	73.69	68.39	61.49	65.17	65.87	65.46	66.04	66.15	64.09	61.18	61.99	61.67
Xaviernesmea_oryzae_CGMCC_1.7048_T	57.25	58.9	60.13	60.4	59.62	59.54	59.37	60.2	59.06	58.24	59.52	60.04	59.84	60.63	59.83	60.12	60.28	58.58	58.98	60.72	60.45	58.42	59.34	68.71	67.82	68.33	68.3	69.06	68.66	69.21	68.38	69.19	70.95	71.6	72.53	100	70.27	70.34	66.65	60.65	65.05	64.95	65.04	65.29	65.5	63.91	60.54	61.55	61.42
Mycoplana_dimorpha_DSM_7138_T	57.53	59.29	60.04	60.11	60.35	60.34	59.91	60.29	59.69	59.1	59.82	60.54	60.21	60.37	59.89	60.38	60.89	58.89	59.78	60.92	60.89	59.46	59.52	69.91	68.9	69.81	70.44	69.39	69.84	70.87	70.3	70.92	73.71	73.53	73.18	70.27	100	77.2	67.9	61.3	65.88	66.49	65.78	66.56	66.64	64.79	61.37	62.48	62.48
Shinella_granuli_DSM_18401_T	57.25	59.21	59.81	60.39	59.96	60.12	60.04	60.93	59.95	58.8	59.55	60.36	60.05	60.52	60.29	60.79	60.69	58.5	59.48	60.67	60.64	59.17	59.6	70.13	69.26	69.79	69.95	69.8	70.15	70.78	70.21	70.77	73.95	73.58	73.69	70.34	77.2	100	68.37	61.09	65.15	66.38	66	66.36	66.38	64.45	61.48	62.44	62.16
Onobrychidicola_muellerharveyae_TH2_T	56.81	58.18	59.17	59.6	59.19	59.09	58.78	59.74	58.77	58.37	58.54	59.82	59.32	59.92	59.38	59.67	59.86	58.13	58.86	60.12	59.81	58.41	58.78	66.77	66.48	67.44	67.03	67.07	67.42	68.09	67.32	67.94	68.27	68.61	68.39	66.65	67.9	68.37	100	60.06	63.87	63.89	64.15	64.24	63.98	62.46	60.33	61.03	60.95
Liberibacter_crescens_BT-1_T	55.53	56	56.6	56.41	56.64	56.71	56.5	56.89	56.95	56.25	56.25	56.73	56.4	56.63	56.02	56.5	56.54	55.92	56.33	56.97	56.58	55.95	56.39	61.32	61.02	61.49	61.36	61.37	61.15	61.8	61.56	61.81	61.32	61.58	61.49	60.65	61.3	61.09	60.06	100	59.96	59.13	59.23	59.69	59.63	58.39	56.84	57.7	57.61
Martelella_mediterranea_DSM_17316_T	57.46	58.74	58.72	59.16	59.99	59.95	59.16	59.82	59.45	58.56	59.36	59.16	59.07	59.35	58.87	60.1	59.51	57.84	58.95	59.42	59.57	59.05	58.97	65.72	65.21	65.53	66.04	66.31	66.43	66.92	65.88	65.38	65.13	65.36	65.17	65.05	65.88	65.15	63.87	59.96	100	63.24	64.41	63.84	63.85	62.83	60.49	61.79	61.63
Hoeflea_marina_DSM_16791_T	58.02	59.47	58.99	59.33	60.15	60.81	60.37	60.3	59.68	58.84	59.62	59.53	59.28	59.8	58.63	59.79	60.22	58.3	59.3	59.88	60.38	59.38	59.19	64.48	64.06	64.64	65.2	65.19	65.21	65.9	65.26	65.2	65.74	65.9	65.87	64.95	66.49	66.38	63.89	59.13	63.24	100	70.4	66.26	66.15	64.6	61.74	62.91	62.44
Pseudohoeflea_suaedae_YC6898_T	58.41	59.53	59.39	59.45	60.58	60.8	60.35	60.34	59.96	59	59.88	59.47	59.4	59.79	59.03	60.26	60.14	58.34	59.58	60.03	60.21	59.59	59.23	64.83	64.49	64.63	65.19	65.23	65.2	65.76	65.23	65.07	65.61	66	65.46	65.04	65.78	66	64.15	59.23	64.41	70.4	100	65.94	65.97	64.37	61.83	63.22	63
Georhizobium_profundi_WS11_T	58.26	59.94	59.67	59.78	60.67	61.07	60.66	60.64	60.12	59.5	60.28	60.1	59.97	60.03	59.09	60.1	61.1	58.76	59.74	60.54	60.96	59.91	59.56	65.22	64.74	65.03	65.21	65.39	65.65	66.14	65.67	65.27	65.92	66.21	66.04	65.29	66.56	66.36	64.24	59.69	63.84	66.26	65.94	100	74.98	65.68	61.7	63.13	63.06
Neopararhizobium_haloflavum_XC0140_T	58.11	60.22	59.88	59.77	60.76	61.05	60.59	60.43	60.03	59.2	60.58	59.87	59.7	59.93	59.16	60.17	60.76	58.75	59.65	60.71	60.87	60.12	60	65.09	64.62	65.05	65.52	65.44	65.52	66.05	65.78	65.48	66.1	66.3	66.15	65.5	66.64	66.38	63.98	59.63	63.85	66.15	65.97	74.98	100	65.98	61.62	63.2	63.36
Allopararhizobium_mangrovi_BGMRC_6574_T	57.54	59.74	59.25	59.25	60.4	60.23	59.84	59.66	59.49	58.58	59.82	59.57	59.64	59.62	58.53	59.74	59.89	58.14	59.32	59.87	60.21	59.51	59.26	63.53	62.97	63.22	63.81	63.79	63.4	64.41	63.89	63.68	64.24	64.47	64.09	63.91	64.79	64.45	62.46	58.39	62.83	64.6	64.37	65.68	65.98	100	60.33	62.1	62.22
Ahrensia_kielensis_DSM_5890_T	57.04	58.34	57.28	57.59	58.64	59.16	59.04	59.14	59.68	58.45	58.33	58.19	58.12	57.89	57.35	58.52	58.47	56.92	57.87	58.43	58.28	57.98	58	60.83	60.53	60.57	60.79	60.88	60.93	61.16	60.94	60.74	61.43	61.27	61.18	60.54	61.37	61.48	60.33	56.84	60.49	61.74	61.83	61.7	61.62	60.33	100	66.86	66.54
Oceaniradius_stylonematis_StC1_T	57.96	59.35	58.96	59.08	60.16	60.2	60.96	60.15	60.43	58.74	59.97	59.52	59.52	59.52	58.44	59.57	59.95	58.37	59.22	59.52	60.07	59.16	59.19	61.46	61.16	61.46	61.79	61.64	61.79	62.3	61.86	61.62	62.21	62.45	61.99	61.55	62.48	62.44	61.03	57.7	61.79	62.91	63.22	63.13	63.2	62.1	66.86	100	80.59
Roseitalea_porphyridii_MA7-20_T	57.93	59.67	59.11	59.23	60.06	60.73	60.97	60.22	60.63	58.86	60.03	59.41	59.58	59.51	58.45	59.54	60.18	58.51	59.11	59.44	60.13	59.3	59.2	61.55	61.16	61.35	61.97	61.88	61.68	62.11	61.75	61.76	62.06	62.36	61.67	61.42	62.48	62.16	60.95	57.61	61.63	62.44	63	63.06	63.36	62.22	66.54	80.59	100
Oricola_cellulosilytica_JCM_19534_T	58.24	59.64	59.07	59.28	60.28	61.08	60.44	60.49	60.62	58.95	60.16	59.76	59.58	59.64	58.61	59.95	60.14	58.28	59.72	59.86	60.07	59.49	59.58	62.38	61.85	62.35	62.46	62.5	62.57	62.94	62.64	62.34	63.07	62.99	62.77	62.11	63.04	63.59	61.78	57.98	61.99	64.1	63.51	63.71	63.94	62.84	66.22	68.29	67.97
Aminobacter_aminovorans_DSM_7048_T	57.3	59.21	59.56	59.72	59.84	60.25	59.72	60.25	59.47	58.56	59.66	60.24	60.15	60.05	59.49	60.04	60.56	58.69	59.32	60.81	61.04	59.58	59.28	63.27	63.04	63.69	63.69	63.41	63.47	63.75	63.78	63.7	65.63	65.04	64.83	63.2	65.37	65.22	63.43	58.4	61.65	63.63	63.43	64.05	64.15	62.66	61.59	63.18	63.16
Oryzicola_mucosus_ROOL2_T	57.4	59.11	60.58	60.22	60.52	60.61	60.1	60.92	59.86	58.86	60.06	60.57	60.25	60.67	59.67	60.66	60.81	58.73	59.75	60.73	60.91	59.78	59.66	64.11	63.66	65.25	64.58	63.96	63.98	63.97	64.15	64.25	64.98	64.99	64.84	64	65.02	65.02	63.67	58.7	62.39	63.85	63.89	64.36	64.16	62.72	61.56	63.24	63.17
Aquamicrobium_defluvii_DSM_11603_T	57.93	59.75	60.53	60.39	60.76	60.74	60.46	60.95	60.21	59.31	60.35	60.34	60.39	60.35	59.85	60.8	61.3	59.03	59.74	61.74	61.38	59.79	60.16	63.92	63.45	63.66	63.99	63.69	63.8	63.98	65.23	63.78	64.9	64.75	64.16	63.47	65.33	65.98	63.27	58.25	62.62	63.74	63.85	64.65	64.8	62.96	61.89	63.45	63.34
Mesorhizobium_loti_DSM_2626_T	57.54	59.06	60.26	60.39	60.07	59.98	59.58	60.04	59.53	58.54	59.72	60.52	60.25	60.55	59.5	60.44	60.57	59.07	60.24	61.08	61.58	59.59	59.83	63.02	62.71	63.57	63.06	63.52	63.05	63.63	63.67	63.79	64.11	64.55	64.22	63.24	64.51	64.4	63.69	58.16	61.69	63.36	63.15	63.9	64.05	62.62	61.33	62.92	62.83
Pseudaminobacter_salicylatoxidans_DSM_6986_T	57.72	59.94	60.25	60.1	60.9	60.82	60.1	61.05	59.89	59.21	60.66	60.35	60.35	60.47	59.83	60.65	60.87	59.26	60.22	61.42	61.39	60.25	60.09	64.1	63.67	64.28	64.36	63.75	63.91	64.25	64.48	63.71	65.05	64.88	64.37	63.67	65.72	65.37	63.33	58.49	62.41	63.95	64	64.42	64.93	63.07	61.96	63.72	63.39
Corticibacterium_populi_KCTC_42249_T	57.39	59.22	59.91	59.76	60.08	60	59.51	60.25	59.69	58.47	59.79	60.19	60.03	60.13	59.67	59.91	60.49	58.82	59.31	60.42	60.57	59.24	59.98	63.81	63.67	63.44	63.86	63.17	63.19	63.57	63.35	63.3	63.66	63.85	63.7	63.16	63.86	63.94	62.72	58.19	61.83	62.83	63.12	63.92	63.91	62.36	61.3	62.58	62.58
Tianweitania_sediminis_Z8_T	57.86	59.17	59.8	59.68	59.84	59.98	59.5	60.15	59.53	58.63	59.64	59.72	59.78	59.74	58.97	59.87	60.96	58.69	59.45	60.05	60.65	59.48	59.16	62.92	62.34	62.55	63.13	62.73	62.7	63.3	63.05	62.67	63.46	63.49	63.07	62.82	63.96	63.39	62.39	58.08	61.78	63.09	63.22	64.39	63.95	62.3	61.25	62.76	62.57
Aquibium_oceanicum_MCCC_1K02305_T	57.81	60	59.65	59.88	60.75	60.86	60.61	60.7	59.92	59.22	60.18	60.24	60.35	60.34	59.37	60.56	61.06	59.02	60.23	60.28	61.17	60.16	59.64	63.52	62.95	63.19	63.76	63.23	63.39	63.98	63.67	62.92	64.09	64.08	63.61	62.95	64.28	64	63	58.3	62.29	64.58	64.23	64.39	64.55	63.13	62.14	63.47	63.45
Chelativorans_multitrophicus_DSM_9103_T	57.93	59.79	60.2	60.3	60.84	60.97	60.18	60.73	60.34	59.37	60.73	60.51	60.29	60.51	59.4	60.58	60.72	59.02	60.14	61.15	61.42	60.02	60.18	63.07	62.44	63.21	63.2	63.45	63.17	63.84	63.65	63.16	64	64.2	63.74	63.4	64.2	64.16	62.52	58.59	61.97	63.54	63.59	64.52	64.78	63.06	61.85	63.62	63.7
Nitratireductor_aquibiodomus_JCM_21793_T	58.29	60.44	59.96	60.23	60.9	61.57	61.04	60.99	60.36	59.75	60.76	60.17	60.36	60.12	59.46	60.54	60.33	59.01	60.01	60.9	60.85	60.69	60	62.96	62.73	63.24	63.79	63.27	63.31	63.89	63.54	63.08	63.95	64.13	63.58	62.79	64.29	64.25	62.4	59.01	62.43	63.99	64.27	64.94	65.27	63.37	62.21	63.87	64.08
Limoniibacter_endophyticus_KCTC_42097_T	57.29	58.85	59.51	59.17	59.91	59.64	59.48	59.79	59.1	58.73	59.61	59.65	59.3	59.58	59.04	59.62	59.77	58.43	58.85	60.73	60.3	59.29	59.29	63.42	62.85	62.87	63.33	62.95	62.37	62.93	63.02	62.69	63.3	63.49	63.16	62.64	63.55	63.14	61.85	58.34	61.27	62.28	62.26	62.88	63.38	61.81	60.52	61.94	62.14
Notoacmeibacter_marinus_XMTR2A4_T	57.61	58.72	58.61	58.67	59.46	59.61	59.17	59.36	59.31	58.48	58.72	58.98	58.9	58.82	58.34	59.05	59.22	58.01	58.49	59.02	59.31	58.54	58.82	60.79	60.34	60.56	61	60.85	60.89	61.21	60.95	60.69	61.12	61.27	60.93	60.73	61.36	61.16	60.38	57.23	61.04	61.3	61.87	61.77	61.53	60.88	60.6	61.65	61.68
Zhengella_mangrovi_X9-2-2_T	57.95	60.17	59.56	59.86	60.99	61.24	61.17	61.03	60.87	59.24	60.42	60.15	60.15	60.1	59.16	60.37	60.63	58.9	59.73	60.08	60.6	59.99	59.7	62.93	62.56	62.83	63.31	63.23	63.31	63.51	63.49	63.17	63.66	63.96	63.4	63.06	64.05	63.71	62.35	58.38	62.55	64.11	64.46	64.09	64.15	62.94	62.3	64.07	64.1
Bartonella_bacilliformis_KC583_T	57.56	58.49	58.82	58.96	59.11	59.6	59	59.24	58.94	59.17	58.87	58.99	58.91	58.9	58.4	59.09	59.27	58.03	58.84	59.56	59.26	58.31	58.85	61.14	61.26	61.1	61.4	61.08	61.24	61.42	61.39	61.08	61.37	61.57	61.35	61.04	61.53	61.48	60.82	57.9	61	60.91	61.3	61.5	61.29	60.24	59.59	60.84	60.8
Brucella_melitensis_16M_T	57.91	59.84	60.35	60.7	60.71	60.72	60.41	60.78	60.42	59.67	60.15	60.97	60.7	60.96	60.33	60.44	61	59.38	59.92	61.56	61.26	59.93	60.31	64.9	64.47	64.44	64.65	64.43	64.35	64.85	64.74	64.89	65.64	65.5	64.84	64.19	65.48	65.96	63.91	58.65	62.76	64.22	63.95	64.81	64.55	63.21	62.3	63.39	63.46
Brucella_anthropi_ATCC_49188_T	58.04	59.27	60.13	60.44	60.55	60.19	59.91	60.55	59.9	59.13	59.83	60.57	60.09	60.61	60.08	60.5	60.65	59.19	59.58	61.34	60.97	59.6	60.14	64.61	64.19	64.24	64.42	63.95	63.91	64.52	64.62	64.31	65.2	64.71	64.55	63.67	64.77	65.44	63.34	58.77	62.56	63.28	63.34	64.15	64.12	62.43	61.8	62.69	62.83
Falsochrobactrum_ovis_DSM_26720_T	57.88	59.48	60.17	60.72	60.74	60.68	60.01	60.81	60.39	59.39	60.08	60.59	60.58	60.9	60.04	60.53	60.51	59.24	59.78	61.17	60.99	59.8	59.83	64.7	64.08	64.05	64.4	64.07	64.29	64.24	64.08	64.46	65.04	64.55	64.36	64.15	65.28	65.11	63.51	58.99	62.79	63.63	63.56	63.99	64.08	62.71	61.99	63.15	63.11
Paenochrobactrum_gallinarii_DSM_22336_T	57.76	59.38	59.56	59.8	60.17	60.19	59.78	60.43	60.09	59.28	59.94	60.06	59.85	60.12	59.47	60.14	60.19	58.63	59.22	60.42	60.29	59.25	59.51	63.99	63.42	63.8	63.72	63.65	63.53	63.99	63.77	64.03	64.14	64.32	64.02	63.4	64.41	64.1	62.74	58.96	62.15	63.35	63.58	63.86	63.82	62.31	61.82	62.68	62.53
Pseudochrobactrum_asaccharolyticum_DSM_25619_T	57.33	58.93	59.51	59.58	60.04	59.84	59.38	60.14	59.62	58.85	59.48	59.82	59.54	59.73	59.36	59.68	59.97	58.7	58.76	60.66	60.08	59.1	59.58	63.17	62.97	63.05	63.39	63.54	62.92	63.47	63.43	63.26	64.28	63.75	63.48	62.92	64.16	64.1	62.46	58.84	61.36	62.92	62.99	63.28	63.66	61.92	61.62	62.65	62.65
Paramesorhizobium_deserti_A-3-E_T	58.13	59.92	60.03	60.65	60.87	60.94	60.22	60.95	60.18	59.19	60.24	61.1	60.51	60.81	60.48	61.28	61.11	59.03	60.19	61.46	61.51	60.51	60.4	64.71	64.56	64.88	64.9	64.43	64.41	65.43	64.36	65.61	65.97	66.37	65.97	64.64	66.11	66	64.02	59.1	63.34	64.32	64.27	64.79	65.1	63.46	62.46	63.57	63.36
Phyllobacterium_myrsinacearum_DSM_5892_T	57.68	59.56	59.75	59.96	60.31	60.63	60.04	60.69	59.79	59	59.51	60.79	60.09	60.19	59.71	60.44	60.54	59.07	59.52	60.97	60.86	59.7	60.02	64.16	63.87	64.19	64.02	63.93	63.83	64.46	63.94	64.85	65.73	65.74	65.46	63.61	65.35	65.27	63.59	58.58	62.02	63.62	63.51	64.48	64.92	62.97	62.02	63.22	63.09
Aurantimonas_coralicida_DSM_14790_T	58.58	59.77	59.69	59.74	60.11	60.2	59.85	59.7	59.39	58.62	59.97	59.72	59.76	59.63	58.87	60.34	60.32	58.44	59.61	60.35	60.59	60.15	59.78	61.24	60.88	61.24	61.72	61.32	61.36	61.82	61.64	61.17	61.76	61.58	61.6	61.5	62.31	61.73	60.63	57.7	60.62	62.06	62.04	62.46	62.57	61.95	60.17	61.31	61.32
Fulvimarina_pelagi_HTCC2506_T	58.02	59.12	58.67	58.98	59.42	59.75	59.07	59.28	59.14	58.3	59.13	59.11	58.99	59.05	58.54	59.45	59.36	58.13	59	59.46	59.55	59.16	59.39	60.44	60.05	60.21	60.73	60.92	60.54	60.79	60.69	60.58	60.64	60.74	60.62	60.45	61.19	60.66	60.08	57.44	60.52	60.76	61.55	61.45	61.5	61.05	59.53	60.51	60.77
Mangrovicella_endophytica_5T4P-12-1_T	57.67	59.59	60.66	60.27	59.94	60.21	59.82	60.24	59.54	58.86	59.72	59.99	59.89	60.27	59.7	60.07	60.39	59.17	59.71	60.81	60.98	59.74	60.41	61.59	61.31	61.65	61.98	61.96	61.7	62.06	62.08	61.52	61.87	62.12	61.88	62.21	62.43	62.39	61.14	57.77	61.14	61.82	61.85	62.51	62.59	62.15	59.79	61.65	61.29
Consotaella_salsifontis_USBA_369_T	57.44	59.36	59.97	60.12	60.61	59.83	59.61	59.79	59.17	58.61	59.93	59.72	59.81	59.75	59.61	59.96	60.19	59.53	59.22	60.51	60.62	60.1	60	60.86	60.79	60.87	61.16	61.04	60.71	61.26	61.3	60.81	60.82	61.14	60.55	61.06	61.57	61.57	60.36	57.62	60.62	61.21	61.39	62.12	62.44	61.43	59.13	60.79	60.94
Aureimonas_altamirensis_DSM_21988_T	57.72	58.94	60.18	59.92	59.84	59.86	59.35	59.57	59.22	58.46	59.36	60.01	59.69	60.12	59.29	60.11	60.17	58.7	59.35	60.65	60.68	59.59	59.78	61.31	60.89	60.83	61.58	61.24	60.86	61.52	61.95	61.1	61.31	61.5	61.3	61.32	61.99	62.04	60.6	57.77	60.68	60.73	61.43	61.99	62.46	60.97	59.38	60.91	60.92
Salaquimonas_pukyongi_RR3-28_T	57.64	59.18	58.64	58.96	60.02	60.17	60.08	60.08	60.11	59.12	59.51	59.12	59.17	59.14	58.39	59.7	59.6	58.03	58.96	59.25	59.71	59.16	58.77	60.49	60.25	60.61	61.08	61.07	61.13	60.91	61.06	60.76	61.13	61.38	60.82	60.65	61.51	61.38	60.31	57.14	60.67	61.42	61.73	61.57	61.69	60.72	61.01	61.87	61.71
Arsenicitalea_aurantiaca_42-50_T	56.97	58.06	58.54	58.69	58.48	58.76	58.58	58.63	58.26	57.55	58.32	58.58	58.69	58.87	58.04	58.45	58.95	57.77	58.29	59.65	59.87	58.14	58.67	58.24	57.87	57.94	58.33	58.03	58.01	58.02	58.09	57.96	58.09	58.27	58.14	58.2	58.62	58.27	57.66	55.4	58.43	57.7	58.1	58.76	58.45	57.78	56.5	57.77	57.87
Devosia_riboflavina_IFO_13584_T	56.44	57.31	57.69	57.98	57.62	58.09	57.5	58.31	57.61	57.43	57.69	58.11	57.98	57.94	57.62	58.18	58.32	57.34	57.4	58.43	58.31	57.26	57.69	58.47	58.37	58.55	57.89	57.59	58.07	58	57.4	58.36	58.68	58.4	58.32	57.55	58.01	58.14	57.52	55.28	58.34	57	57.5	57.8	57.59	56.98	56.88	57.4	57.35
Paradevosia_shaoguanensis_J5-3_T	56.5	58.05	58.7	58.74	58.4	58.51	58.31	58.38	57.94	57.3	58.58	58.53	58.57	58.43	57.93	58.89	58.62	57.56	58.14	60.25	59.33	57.97	58.26	58.23	57.92	58.45	58	57.66	57.93	58.03	58.68	58.27	58.9	58.73	58.35	58.29	58.38	58.77	57.96	55.75	58.1	57.59	57.75	58.5	58.73	57.82	56.87	57.7	57.82
Pelagibacterium_halotolerans_B2_T	57.04	58.08	58.17	58.38	58.65	58.99	58.37	58.89	58.61	57.77	58.8	58.53	58.56	58.3	57.7	58.87	58.89	57.46	58.07	58.88	59.09	57.95	58.1	58.5	58	58.3	58.41	58.2	58.22	58.33	58.13	58.27	58.66	58.6	58.21	58.23	58.79	58.95	57.91	55.48	58.29	57.96	58.38	59.35	59.31	58.36	57.33	58.07	58.19
Cucumibacter_marinus_DSM_18995_T	57.08	58.58	58.08	58.13	58.99	59.45	58.78	58.76	58.63	57.97	58.69	58.39	58.19	58.14	57.42	58.73	58.57	57.18	58.07	58.62	58.72	58.4	58.21	57.64	57.48	57.69	57.83	57.91	57.93	57.96	58.24	57.6	58.23	58.37	58.02	57.93	58.52	58.47	57.58	55.46	58.29	58.08	58.49	58.86	58.57	58.1	57.43	58.21	58.56
Maritalea_myrionectae_DSM_19524_T	57.23	57.85	57.56	57.54	58.51	58.97	58.68	58.45	58.74	57.99	58.29	57.86	57.73	57.36	56.93	58.35	58.13	56.84	58.04	58.05	58.17	57.86	57.85	57.56	57.26	57.42	57.72	57.6	57.48	57.91	57.8	57.26	57.83	58.01	57.76	57.54	57.93	57.74	57.49	55.6	58.21	57.97	58.69	58.04	58.28	57.76	58.07	58.18	58.29
Cohaesibacter_gelatinilyticus_DSM_18289_T	57.09	59.45	58.89	58.89	60.47	60.92	60.83	60.44	60.94	61.02	59.87	59.34	58.79	58.91	58.09	59.26	59.35	58.11	58.81	59.39	59.29	58.51	58.6	58.26	58.14	58.22	58.48	58.83	58.38	58.78	58.94	58.21	58.58	58.52	58.59	58.19	58.9	58.53	57.88	56.1	58.44	58.49	58.81	59.26	59.04	58.42	58.72	59.24	59.04
Afipia_felis_ATCC_53690_T	57.03	58.92	59.93	59.98	59.27	59.17	58.71	58.89	58.5	57.94	59.33	59.57	59.53	59.37	58.73	59.16	59.57	59.01	59.02	60	59.85	58.36	58.65	58.23	58.03	58.1	58.04	58.5	58.3	58.45	58.34	58.32	58.6	58.5	58.3	58.08	58.34	58.88	57.75	55.39	57.76	57.71	58.05	58.43	58.43	58.15	56.75	57.75	58.02
Afipia_carboxidovorans_OM5_T	57.49	58.79	60.33	60.05	59.48	59.11	58.95	59.13	58.77	57.97	59.5	59.6	59.37	59.18	58.75	59.65	59.68	59.08	59.2	61.08	60.42	58.33	58.56	58.29	57.98	58.17	58.1	58.21	58.35	58.38	58.48	58.47	58.46	58.65	58.24	58.06	58.19	59.23	57.62	55.47	57.97	57.86	58	59.03	58.99	58.09	56.81	57.94	58.08
Bradyrhizobium_japonicum_USDA_6_T	56.6	58.32	59.36	59.34	58.62	58.63	58.33	58.36	57.84	57.4	58.54	59.01	58.91	59.09	57.94	58.74	59.15	58.25	58.53	59.2	59.56	57.91	58.17	57.8	57.4	57.79	57.65	57.86	57.45	57.88	57.64	57.92	57.98	58.32	57.95	57.38	58.07	57.98	57.21	55.44	56.91	57.12	57.19	58.03	57.93	57.39	56.21	57.54	57.44
Tardiphaga_robiniae_LMG_26467_T	56.69	58.36	59.17	59.42	58.38	58.69	58.22	58.43	58.28	57.54	58.32	59.05	58.7	58.65	57.94	58.61	59.15	58.39	58.28	59.48	59.06	57.76	58.18	58.25	57.48	57.75	57.69	57.96	57.68	57.95	57.75	57.99	58.05	58.14	58.01	57.43	57.97	57.66	57.22	55.61	56.9	57.06	57.52	57.64	57.58	56.97	56.35	57.21	57.36
Nitrobacter_winogradskyi_Nb-255_T	57.67	59.42	60.48	60.84	60	59.8	59.48	59.66	59.06	58.44	59.84	59.87	59.65	59.98	58.95	59.76	59.85	59.31	59.71	60.26	61.21	58.9	58.85	58.65	58.42	58.51	58.3	58.78	58.53	58.82	58.91	58.51	58.77	58.8	58.79	58.43	58.55	59.05	58.14	55.36	58.35	58.48	58.55	59.07	58.92	58.04	56.91	58.4	58.48
Pseudolabrys_taiwanensis_CCUG_51779_T	57.21	59.35	60.08	60.1	59.54	59.63	59.3	59.39	58.89	58.05	59.68	59.89	59.76	59.81	58.87	59.21	59.75	59.27	59.86	60.28	60.15	58.64	59.01	57.59	57.69	57.78	57.77	57.87	57.81	58	57.97	57.69	58.02	58.21	57.79	57.97	58.24	58.06	57.45	55.4	57.47	57.66	58.05	58.26	58.13	57.67	56.82	57.94	57.99
Undibacter_mobilis_GY_H_T	57.32	58.93	59.98	59.81	59.32	59.21	58.72	59.22	58.72	58.02	59.24	59.65	59.7	59.46	58.81	59.4	59.72	59.13	59.34	59.85	59.97	58.48	58.75	57.87	57.66	57.81	57.81	58.03	57.94	58.16	57.82	57.72	57.95	58.1	57.67	57.87	58.09	57.96	57.57	55.3	57.37	57.82	57.78	58.1	57.82	57.4	56.49	57.72	57.82
Pseudorhodoplanes_sinuspersici_RIPI_110_T	57.07	59.28	59.76	59.88	59.51	59.48	58.99	59.17	58.71	58.16	59.65	59.78	59.43	59.28	58.66	59.16	59.74	58.82	59.5	60.1	60.07	58.64	58.88	58.1	57.9	58.09	57.95	58.03	57.82	58.19	58.06	58.05	57.91	58.2	57.76	57.96	58.27	58.61	57.57	55.79	57.25	57.69	57.9	58.17	58.2	57.76	56.56	57.67	57.84
Rhodoplanes_roseus_DSM_5909_T	57	59.27	60.2	60.29	59.59	59.65	59.16	58.84	58.68	57.88	59.9	60.04	59.85	60.21	58.94	59.07	59.57	60.09	59.5	60.28	60.44	59.44	58.92	57.62	57.34	57.81	57.85	57.91	57.74	58.28	57.91	57.64	58.04	58.17	57.77	57.91	58.25	57.96	57.35	55.22	57.32	57.67	57.7	58.12	58.12	57.77	56.22	57.85	58.04
Variibacter_gotjawalensis_GJW-30_T	57.1	59.1	59.71	59.94	59.23	59.61	59.1	58.99	58.99	58.17	59.54	59.65	59.35	59.78	58.63	59.02	59.95	58.89	59.13	60.14	60.2	58.46	58.47	58.04	57.69	57.84	57.84	58.19	57.72	58.28	58.17	57.98	58.09	58.48	57.82	57.84	58.5	58.17	57.56	55.58	57.45	57.63	57.79	58.35	58.07	57.54	56.88	57.81	57.83
Ancylobacter_aquaticus_DSM_101_T	57.42	59.22	61.83	60.84	59.42	59.68	59.2	59.52	58.91	58	59.42	60.6	60.39	60.61	59.46	60.41	61.04	59.75	59.47	60.75	61.03	59.06	59.02	58.65	58.46	58.5	59.15	58.72	58.3	58.74	58.71	58.84	58.99	59.06	59.05	58.9	59.26	59.07	58.11	55.86	57.72	58.19	58.36	58.92	58.74	57.79	56.83	57.89	58.25
Ancylobacter_tetraedralis_DSM_5895_T	57.51	59.48	62.93	61.8	59.59	59.33	59.19	59.52	58.76	58.24	59.68	60.82	60.57	60.94	59.71	60.71	61.2	60.08	59.81	60.82	61.39	58.85	59.3	59.06	58.5	58.62	58.99	58.93	58.39	58.93	58.93	59.08	58.72	58.99	58.95	59.39	59.28	59.36	58.24	56.01	58.26	58.24	58.5	58.91	59.09	58.43	56.83	58.25	58.28
Ancylobacter_novellus_ATCC_8093_T	57.46	59.42	61.97	61.61	59.77	59.95	59.38	59.92	58.99	58.19	59.7	61.03	60.48	61.11	59.66	60.83	61.41	60.23	59.58	61.23	61.38	58.98	59.38	58.99	58.43	58.83	58.97	58.91	58.78	58.85	58.84	59.32	59.25	59.3	59.26	59.2	59.22	59.17	58.47	56.02	58.11	58.51	58.63	58.87	58.76	58.06	56.96	58.48	58.41
Aquabacter_spiritensis_DSM_9035_T	57.63	59.24	60.94	60.86	59.42	59.45	59.2	59.52	58.66	58.07	59.59	60.11	60.07	60.04	58.86	59.99	60.57	59.66	59.38	60.64	61.51	58.93	59.35	58.27	57.91	57.92	57.99	58.42	58.09	58.42	58.37	58.23	58.39	58.58	58.36	58.36	58.68	58.54	57.52	55.38	57.39	57.79	57.92	58.34	58.74	58.03	56.4	57.88	58.04
Azorhizobium_caulinodans_ORS_571_T	57.51	59.39	61.36	61.17	59.61	59.52	59.05	59.7	58.7	58.06	59.37	60.22	60.34	60.4	59.31	60.07	60.61	59.82	59.39	60.79	61.15	58.94	59.29	58.73	58.41	58.56	58.42	58.78	58.19	59	58.41	59.16	58.38	59.13	58.83	58.93	58.62	58.78	57.74	55.9	57.44	57.3	57.98	58.58	58.51	58.01	56.38	58.02	58.13
Xanthobacter_autotrophicus_DSM_432_T	57.65	59.44	61.09	61.26	59.5	59.51	59.37	59.43	58.99	58.15	59.71	60.21	60.36	60.24	59.43	60.1	60.61	60.06	59.31	60.72	61.48	59.08	59.47	58.45	58.14	58.15	58.27	58.55	58.1	58.79	58.45	58.75	58.69	58.82	58.66	58.75	58.86	58.82	57.67	55.9	57.76	57.7	58.13	58.63	58.67	58.11	56.73	57.94	58.05
Blastochloris_viridis_ATCC_19567_T	57.89	59.98	61.16	61.03	59.93	60.05	59.83	59.83	59.34	58.49	60.24	60.78	60.85	61.04	59.82	60.18	60.86	60.98	60.12	60.74	61.22	59.31	59.32	58.38	58.07	58.35	58.29	58.56	58.3	59.04	59.01	58.71	58.5	58.69	58.44	58.5	59.01	58.93	57.69	55.48	58.37	58.38	58.23	58.8	58.85	58.24	56.98	58.54	58.6
Phreatobacter_oligotrophus_DSM_25521_T	57.33	59.12	60.22	60.28	59.27	59.62	59.11	59.53	58.88	58.09	59.26	60.16	59.82	59.95	59.05	59.27	60.18	59.68	59.15	60.32	60.5	58.46	59.07	58.29	58.14	58.09	58.32	58.54	58.2	58.48	58.35	58.23	58.22	58.55	58.21	58.14	58.82	58.42	57.66	55.66	57.63	58.05	58.1	58.45	58.36	57.98	56.71	57.9	58.05
Alsobacter_metallidurans_CGMCC_1.12214_T	57.13	59.29	60.32	60.43	59.59	59.92	59.72	59.76	59.05	58.26	59.49	60.62	60.44	60.42	59	59.74	60.54	59.69	59.34	60.43	60.87	58.71	59.49	58.22	57.97	58.47	58.44	58.35	58.49	58.56	58.49	58.31	58.49	58.64	58.45	58.3	58.78	58.49	57.73	55.79	57.58	58.12	58.16	58.67	58.53	57.98	56.71	58.21	58.26
Bosea_thiooxidans_DSM_9653_T	56.76	58.99	59.8	59.79	58.84	58.8	58.59	58.89	58.17	57.64	58.52	59.6	59.47	59.37	58.49	58.89	59.59	58.84	58.49	60.14	60.04	58.34	58.68	58.05	57.9	58.09	58.26	58.15	58.1	58.26	58.11	58.23	58.67	58.55	58.38	58.02	58.9	58.53	57.65	55.46	57.16	57.89	58.03	58.32	58.32	57.79	56.53	57.8	57.98
Camelimonas_lactis_DSM_22958_T	57.56	58.93	60.34	60	59.73	59.81	59.1	59.64	59.3	58.28	59.45	59.89	60.08	60.04	58.96	59.74	60.03	59.71	59.28	60.6	60.91	58.81	58.97	58.48	58.3	58.18	58.6	58.8	58.49	58.87	58.86	58.36	58.36	58.79	58.24	58.71	59.01	59.19	57.61	55.71	57.91	58.59	58.15	58.96	59.34	58.42	57.1	58.41	58.49
Chelatococcus_asaccharovorans_DSM_6462_T	57.31	59	61.1	60.36	59.34	59.25	59.14	59.24	58.67	57.73	59.31	60.09	60.1	59.87	59.08	59.98	60.48	59.47	59.08	60.9	61.64	59.01	59.29	59.23	58.63	58.95	58.92	58.45	58.66	58.8	58.35	58.88	58.91	59.21	58.84	58.34	59.14	59.24	57.82	56	57.89	58.2	58.12	58.88	59.15	58.09	56.6	58.04	58.16
Pseudochelatococcus_lubricantis_DSM_103870_T	57.68	59.29	61.03	60.78	59.83	59.25	59.1	59.61	58.6	57.9	59.68	60.09	60.03	60.27	59.5	59.87	60.28	59.68	59.2	61.07	60.93	58.94	59.45	59.32	58.94	59.17	59.02	58.87	58.74	59.27	59.38	59.3	59.17	60.11	59.2	59.13	59.45	60.57	58.59	55.65	58.39	58.2	58.42	59.21	59.18	58.28	56.8	58.15	58.54
Enterovirga_rhinocerotis_DSM_25903_T	57.09	58.34	59.59	59.35	58.53	58.87	58.32	58.89	58.39	57.62	58.4	59.28	59.29	59.25	58.24	58.76	59.25	58.66	58.75	59.73	59.71	58.09	58.79	58	57.7	57.74	57.75	58.34	57.97	58.19	58.01	57.62	57.94	58.17	57.55	57.93	58.29	57.99	56.99	55.37	56.93	57.53	57.71	58.05	58.18	57.65	56.3	57.5	57.69
Methylobacterium_organophilum_NBRC_15689_T	57.11	59.09	59.94	60.03	58.82	58.85	58.69	58.67	58.25	57.72	58.72	59.42	59.51	59.82	58.38	58.87	59.62	59.15	59	59.96	60.27	58.29	58.86	57.69	57.63	57.77	57.88	58.21	57.72	57.99	57.79	58.05	57.69	58.14	58.15	58.34	58.21	57.98	57.37	55.19	57.6	57.6	57.85	58.03	58.25	58.02	56.59	57.66	57.94
Methylorubrum_extorquens_strain_TK_0001_T	57.21	58.57	59.98	59.86	58.37	58.55	58.56	58.56	57.98	57.53	58.37	59.18	59.23	59.4	58.18	58.76	59.16	58.89	58.71	59.62	59.86	58.02	58.47	57.61	57.22	57.72	57.66	58	57.52	57.61	57.66	57.69	57.64	57.93	57.87	57.95	57.96	57.73	57.22	55.23	57.49	57.51	57.58	57.95	57.79	57.99	56.54	57.68	57.77
Microvirga_subterranea_DSM_14364_T	57.59	59.31	60.8	60.44	59.83	59.76	59.5	59.49	58.9	58.28	59.13	60.36	59.95	60.18	59.02	59.42	60.07	59.55	59.31	60.61	60.74	58.84	59.96	58.85	58.81	58.95	58.97	58.98	58.77	58.78	58.6	58.93	59.09	59.3	58.74	58.43	59.12	59.33	57.85	56.32	57.82	58.31	58.4	58.81	58.93	58.19	56.91	58.22	58.18
Salinarimonas_rosea_DSM_21201_T	57.55	59.39	59.89	60.14	59.26	59.43	59.49	59.21	58.69	57.82	58.8	59.78	59.56	59.77	58.59	58.97	59.71	59.14	59.01	59.52	60.08	58.6	58.88	57.73	57.33	57.82	57.73	57.94	57.67	58.18	58.09	57.7	58.12	57.98	57.84	57.85	58.37	58.3	57.12	55.28	57.75	57.82	58.06	58.52	58.19	58.17	56.74	58.4	58.47
Saliniramus_fredricksonii_HL-109_T	57.62	59.12	59.78	59.88	58.83	59.6	59.17	58.86	58.63	57.65	58.86	59.19	59.1	59.48	58.51	58.74	59.59	58.86	59.32	59.64	59.82	58.34	58.89	57.88	57.46	57.62	57.64	58.05	57.79	58.29	57.93	57.79	57.95	58.09	57.79	57.86	58.23	58.11	57.44	55.5	57.52	57.97	58.04	58.42	58.49	57.96	56.71	57.74	58.14
Rhabdaerophilum_calidifontis_SYSU_G02060_T	57.62	58.88	59.87	60.07	58.85	59.24	59.26	59.02	58.3	57.87	58.83	59.86	59.86	60.03	58.84	59.06	60.92	59.17	59.19	59.76	60.45	58.55	58.87	58.04	57.76	58.26	58.24	58.62	58.33	58.68	58.55	58.47	58.44	58.78	58.35	58.33	58.56	58.37	58.01	55.36	57.84	58.39	58.26	58.96	58.94	57.91	56.71	57.97	58.15
Beijerinckia_indica_ATCC_9039_T	57.33	58.64	59.89	59.6	58.54	58.84	58.54	58.66	58.36	58.06	58.78	59.21	59.16	58.88	58.61	59.07	59.59	59.06	58.76	59.51	59.58	58.31	58.12	57.88	57.72	57.94	58.12	58.03	57.59	58.07	57.83	58.07	58.05	58.4	57.89	57.84	58.15	58.24	57.11	55.7	57.47	57.68	57.86	58.15	58.08	57.51	56.3	57.66	57.89
Methylocapsa_acidiphila_B2_T	57.61	59.16	60.36	60.4	59.3	59.42	59.19	59.57	58.61	58.28	59.45	59.83	59.62	59.67	58.86	59.3	59.98	59.6	59.3	60.41	60.63	59.05	59.06	57.92	58.1	58.29	58.22	58.32	57.98	58.36	58.62	58.29	58.15	58.37	58.28	58.37	58.51	58.55	58.02	55.59	58.07	58.3	58.18	58.79	58.71	58.29	56.81	58.17	58.11
Methyloferula_stellata_AR4_T	56.88	58.42	59.57	59.67	58.73	58.82	58.34	58.89	58.29	57.87	58.58	59.19	59.02	58.88	58.66	59.12	59.31	58.79	58.89	59.84	59.98	58.44	58.31	57.79	57.7	57.79	57.85	58.1	57.71	58.01	58.16	57.87	57.84	58.04	57.95	57.57	58.31	58.26	57.4	55.32	57.71	57.75	57.79	57.97	57.77	57.31	56.38	57.83	57.8
Methylovirgula_ligni_DSM_19998_T	57.12	58.72	59.96	59.91	58.85	58.92	58.35	58.83	58.51	57.79	58.76	59.45	59.23	59.15	58.85	59.12	59.07	58.92	59.23	59.89	60.27	58.38	58.48	57.82	57.7	58.02	57.82	58.12	57.83	58	58.17	58.04	57.95	58.13	57.85	57.92	58.37	58.19	57.44	55.37	58.13	58.07	57.99	58.27	58.5	57.98	56.69	57.96	58.17
Methylocystis_parva_OBBP_T	57.04	58.57	59.65	59.48	58.62	58.76	58.68	58.61	58.23	57.66	58.98	59.34	58.97	59.03	58.65	59.07	59.13	59.22	58.32	59.55	59.57	58.17	58.19	57.73	57.25	57.64	57.71	57.94	57.59	57.98	58.18	57.46	57.84	57.81	57.57	57.9	58.17	57.99	57.33	55.45	57.61	57.52	57.86	58.29	58.1	58.05	56.43	57.61	57.76
Methylosinus_trichosporium_OB3b_T	57.04	58.84	59.55	59.42	58.62	58.97	58.43	58.6	57.86	57.44	59.08	59.05	59.16	59.14	58.35	58.87	59	59.29	58.61	59.59	59.89	58.4	58.29	57.32	57.11	57.63	57.56	57.86	57.82	58.13	58.03	57.47	57.51	57.7	57.51	57.9	58.1	57.89	57.29	55.07	57.58	57.56	57.63	57.94	58.04	57.91	56.25	57.76	57.74
Rhodoblastus_acidophilus_DSM_137_T	56.53	58.14	58.95	58.87	58.15	58.41	58.1	58.3	57.92	57.62	58.62	58.75	58.59	58.99	58.41	58.46	58.8	59.3	58.11	58.89	59.06	57.85	57.84	57.3	57.1	57.41	57.36	57.79	57.39	57.79	57.63	57.38	57.39	57.57	57.52	57.65	57.86	57.56	56.83	55.3	57.32	57.32	57.51	57.49	57.76	57.45	56.21	57.3	57.29
Lichenibacterium_ramalinae_RmlP001_T	56.87	58.42	59.47	59.6	58.32	58.22	58.27	58.43	57.79	57.38	58.16	59.6	59.59	59.94	58.32	58.9	59.68	58.76	58.46	59.64	59.85	57.7	59.48	57.5	57.49	57.69	57.58	57.82	57.71	58.07	57.92	58.24	57.7	58.03	57.82	57.98	57.89	58.05	57.37	55.19	57.3	57.28	57.62	57.92	57.88	57.56	56.2	57.27	57.37
Lichenihabitans_psoromatis_PAMC_29148_T	56.97	58.27	60.06	59.92	58.91	58.44	58.37	58.52	58.09	57.59	58.34	59.56	59.59	59.56	58.49	59.05	59.66	58.7	58.52	59.85	59.74	57.84	59.17	57.58	57.4	57.64	57.54	57.91	57.54	58.11	57.99	58.21	57.97	58.33	58.16	58.24	58.35	58.27	57.69	55.13	57.08	57.58	57.7	57.86	58.1	57.71	56.45	57.48	57.64
Roseiarcus_fermentans_DSM_24875_T	56.36	58.09	58.98	59.19	58.2	58.36	58.21	58.36	57.83	56.96	58.2	59.26	59.21	59.23	58.44	58.47	58.87	59.4	58.19	58.96	59.18	58.01	58.32	57.13	57.05	57.19	57.38	57.56	57.24	58.01	57.6	57.62	57.45	57.43	57.23	57.18	57.79	57.68	57.17	54.98	56.83	57.52	57.25	57.51	57.34	56.98	55.94	57.07	57.08
Chenggangzhangella_methanolivorans_CHL1_T	57.55	59.81	60.6	60.35	59.7	59.83	59.41	59.85	59.5	58.72	59.52	60.08	60.33	59.98	59.25	59.57	60.09	59.41	59.67	60.33	60.72	59.01	59.57	58.65	58.26	58.21	58.49	58.85	58.47	58.6	58.66	58.63	58.36	58.72	58.54	58.63	58.82	58.76	57.81	55.96	57.97	58.17	58.6	58.62	58.52	58.43	57.19	58.6	58.66
Methylopila_capsulata_DSM_6130_T	57.71	59.48	60.96	60.69	59.51	59.55	59.39	59.43	59.24	58.33	59.39	60.21	60.17	60.12	59.12	59.89	60.41	59.68	59.69	60.63	61.08	58.92	59.5	58.3	57.95	58.37	58.43	58.44	57.96	58.48	58.55	58.52	58.26	58.89	58.6	58.36	58.72	58.44	57.64	55.76	57.58	58.15	58.32	58.63	58.55	58.42	56.87	58.22	58.39
Lutibaculum_baratangense_AMV1_T	58.47	60.83	60.26	60.39	60.21	60.67	60.19	59.98	59.49	58.9	60.28	60.12	60.02	59.91	59.06	60.16	60.33	58.8	60.06	60.16	60.66	60.01	59.85	58	57.89	58.12	58.34	58.4	58.25	58.65	58.24	58.24	58.3	58.51	58.3	58.43	59	58.4	57.84	55.99	57.74	58.63	58.81	59.26	59.66	58.88	57.41	58.36	58.41
Tepidamorphus_gemmatus_DSM_19345_T	59.18	61.41	61.36	61.89	61.52	61.61	61.05	61.1	60.14	59.24	61.56	61.38	61.36	61.34	60.02	60.81	61.95	60.26	61.55	61.62	62.4	60.53	60.27	58.86	58.53	58.95	59.09	58.84	59.23	59.41	59.54	59.09	59.24	59.44	58.84	58.82	59.65	59.7	58.57	56.29	58.98	59.43	59.48	59.94	59.87	59.06	57.38	59.2	59.41
Dichotomicrobium_thermohalophilum_DSM_5002_T	56.96	58.77	58.44	58.46	58.66	58.78	58.78	58.27	58.39	57.55	59.05	58.07	58.07	58.29	57.45	58.12	58.32	57.38	58.5	58.39	58.69	58.41	58.13	56.87	56.76	56.76	56.94	57.09	57.02	57.29	57.34	56.86	57.17	57.13	56.85	57.15	57.46	57.42	56.51	54.72	57.19	57.37	57.6	58.15	57.98	57.73	56.28	57.41	57.9
Rhodomicrobium_vannielii_ATCC_17100_T	56.86	57.9	58.74	58.39	58.2	58.19	57.94	57.78	57.71	57.25	58.51	58.05	58.18	58.19	57.53	57.75	58.3	57.97	57.83	58.35	58.38	57.89	57.99	56.91	56.67	56.8	56.9	56.93	56.75	57.21	56.93	56.88	57.12	57.23	56.96	57.22	57.19	57.25	56.53	54.65	56.85	56.85	57.04	57.29	57.03	56.7	55.88	57.06	57.06
Methyloceanibacter_caenitepidi_Gela4_T	57.09	58.93	58.83	58.66	58.81	58.86	58.28	58.3	58.15	57.45	59.15	58.45	58.4	58.42	57.84	58.53	58.68	57.93	58.98	58.74	59.1	58.25	58.17	57.5	57.27	57.33	57.49	57.43	57.26	57.54	57.48	57.02	57.09	57.39	57.31	57.45	57.66	57.39	56.96	54.89	57.4	57.52	57.75	57.85	57.54	57.25	56.28	57.35	57.5
Methyloligella_halotolerans_VKM_B-2706_T	57.06	58.5	59.07	58.92	58.71	58.89	58.28	58.3	58.06	57.78	59.12	58.31	58.26	58.2	57.76	58.51	58.7	58.03	58.74	58.82	59.2	58.45	58.37	57.62	57.36	57.52	57.7	57.47	57.64	57.87	57.55	57.77	57.52	57.82	57.72	57.46	57.99	57.61	57.24	55.07	57.47	57.59	57.65	57.81	57.74	57.15	56.47	57.45	57.45
Hyphomicrobium_denitrificans_ATCC_51888_T	56.11	57.56	58.15	58.22	57.44	57.91	57.43	57.67	57.23	56.95	57.76	57.87	57.72	57.82	57.25	57.71	57.83	57.53	57.48	58.44	58.45	57.11	57.41	56.71	56.5	56.79	56.58	56.88	56.6	56.6	56.96	56.79	56.87	57.02	56.81	56.87	57.06	56.94	56.63	54.63	56.87	56.51	56.67	56.73	56.82	56.41	55.65	56.58	56.66
Aestuariivirga_litoralis_KCTC_52945_T	56.44	57.86	58.6	58.79	58.58	58.72	58.14	58.72	58.08	57.69	58.59	59.03	58.75	59.16	57.87	58.31	59.1	58.12	58.22	58.89	59.32	58.22	58.14	57.94	57.5	57.93	57.7	58.06	57.94	58.33	58.72	57.79	58.08	58.31	58.12	57.89	58.39	58.37	58.07	55.21	57.42	57.72	57.67	58.33	58.05	57.2	56.58	57.43	57.27
Rhodoligotrophos_appendicifer_120-1_T	56.78	58.53	58.92	58.78	58.69	58.48	58.12	58.52	57.7	57.39	58.8	58.63	58.31	58.36	57.72	58.65	58.65	57.72	58.34	59.22	59.42	58.19	58.18	57.58	57.66	57.42	57.78	57.43	57.55	57.6	57.79	57.5	57.78	57.79	57.62	57.6	57.98	57.9	57.21	55.13	56.66	57.46	57.46	58.44	58.13	57.42	56.15	57.28	57.03
Parvibaculum_lavamentivorans_DS-1_T	56.96	58.75	58.94	58.87	59.16	58.85	58.48	58.57	58.35	58.04	59.35	58.67	58.63	58.41	57.94	58.9	58.93	57.97	58.67	59.34	59.44	58.18	58.28	57.41	57.3	57.31	57.32	57.73	57.31	57.59	57.96	57.32	57.34	57.54	57.39	57.63	57.9	58.02	56.92	54.91	57.13	57.63	57.71	58.26	58.65	57.57	56.44	57.53	57.6
Tepidicaulis_marinus_MA2_T	57.07	58.82	58.74	59	59.01	59.14	58.85	58.83	58.69	58.47	59.19	58.72	58.74	58.27	57.88	58.53	59.21	58.08	58.76	58.71	59.08	58.17	58.25	57.49	57.4	57.33	57.37	58.01	57.63	57.78	58.56	57.34	57.41	57.52	57.39	57.63	57.97	57.85	57.31	55.13	57.57	57.54	57.97	58.58	58.5	57.45	56.51	57.8	57.86
Pyruvatibacter_mobilis_CGMCC_1.15125_T	57.03	58.16	58.27	58.44	58.49	58.57	58.25	58.41	58.14	57.63	58.67	58.34	58.22	58	57.7	58.12	58.36	57.76	58.12	58.26	58.41	57.82	57.78	57.21	56.99	56.85	57.33	57.3	57.25	57.46	57.49	56.91	57.22	57.25	57.09	57.1	57.42	57.48	56.69	54.78	57.2	57.28	57.73	57.81	57.92	57.11	56.44	57.31	57.35
Asticcacaulis_excentricus_CB_48_T	54.36	54.85	55.16	55.2	54.73	54.93	54.68	55.04	54.54	54.55	54.88	55.26	54.97	55.02	54.89	55.02	54.94	54.69	54.72	55.4	55.31	54.71	54.74	54.89	54.95	54.7	54.79	54.96	55.03	55.03	54.94	54.66	54.9	54.74	54.97	54.65	55.04	55.12	54.51	53.5	54.8	54.59	54.82	54.73	54.88	54.19	53.62	54.5	54.59
Caulobacter_vibrioides_DSM_9893_T	54.97	55.84	56.2	56.06	55.48	55.91	55.62	55.9	55.48	55.19	55.76	56.05	55.91	56.12	55.46	55.73	55.98	55.78	55.35	56.42	56.18	55.59	55.46	55.1	55.1	55.09	55.34	55.24	55.04	55.39	55.41	55.11	55.34	55.18	55.12	55.06	55.66	55.44	54.93	53.39	55.06	54.85	55.05	55.45	55.66	54.74	54.01	54.98	55.04
Henriciella_marina_DSM_19595_T	54.38	54.84	54.97	55.08	54.7	55.06	54.81	54.93	54.51	54.51	54.9	54.86	54.52	54.65	54.44	54.82	54.96	54.16	54.05	54.39	54.53	54.35	54.17	54.05	53.88	54.34	54.31	54.37	54.13	54.29	54.39	54.26	54.21	54.46	54.37	54.24	54.39	54.5	54.02	52	54.11	54.34	54.44	54.51	54.59	54.09	54.01	54.69	54.68
Hyphomonas_polymorpha_PS728_T	54.35	54.72	55.49	55.22	54.92	54.77	55.09	54.99	54.82	54.69	55.04	55	55.02	54.93	54.7	55.25	55.16	54.54	54.59	55	55.18	54.68	54.49	54.31	54.06	54.64	54.46	54.77	54.36	54.74	54.72	54.7	54.17	54.46	54.55	54.54	54.29	54.83	54.11	52.9	54.64	54.33	54.48	54.65	54.41	54.09	53.91	54.23	54.53
Maricaulis_maris_DSM_4734_T	55.5	55.74	56.04	55.67	56.2	55.87	55.83	55.85	55.59	55.65	56.16	55.82	55.5	55.45	55.62	55.96	55.84	55.38	55.56	55.88	56.22	55.48	55.57	54.84	54.83	54.97	54.9	55.35	55.02	55.05	55.3	54.9	54.91	55.13	54.96	55.19	55.1	55.15	54.57	53.52	55.07	55.03	55.33	55.64	55.61	55.38	54.34	55.26	55.04
[truncated: 94 more columns]

## Sheet: Dataset S8
(Acuticoccus_yangtzensis_JL1095_T:0.4332645178,((((((((((Aestuariivirga_litoralis_KCTC_52945_T:0.3261393899,Rhodoligotrophos_appendicifer_120-1_T:0.3027260483)100/100:0.1029787381,(((Asticcacaulis_excentricus_CB_48_T:0.3182702464,Caulobacter_vibrioides_DSM_9893_T:0.2367203345)100/100:0.2076754128,((Henriciella_marina_DSM_19595_T:0.2359852407,Hyphomonas_polymorpha_PS728_T:0.2239255791)100/100:0.28…

## Sheet: Dataset S9
(Acuticoccus_yangtzensis_JL1095_T:0.4285549414,((((((((((Aestuariivirga_litoralis_KCTC_52945_T:0.3247241800,Rhodoligotrophos_appendicifer_120-1_T:0.3012062093)100/100:0.1029356104,(((Asticcacaulis_excentricus_CB_48_T:0.3187930191,Caulobacter_vibrioides_DSM_9893_T:0.2338729505)100/100:0.2069894551,((Henriciella_marina_DSM_19595_T:0.2348510272,Hyphomonas_polymorpha_PS728_T:0.2229758830)100/100:0.28…

## Sheet: Dataset S10
(Acuticoccus_yangtzensis_JL1095_T:0.4363825776,(((((((((Aestuariivirga_litoralis_KCTC_52945_T:0.3246086687,Rhodoligotrophos_appendicifer_120-1_T:0.3022937114)100/100:0.0775719856,(((Asticcacaulis_excentricus_CB_48_T:0.3157803135,Caulobacter_vibrioides_DSM_9893_T:0.2459771377)100/100:0.2117769135,((Henriciella_marina_DSM_19595_T:0.2314413367,Hyphomonas_polymorpha_PS728_T:0.2168497967)100/100:0.271…

[truncated: 7 more sheets: Dataset 11, Dataset 12, Dataset 13, Dataset 14, Dataset 15, Dataset 16, Dataset 17]
